# Supplementary material for: Which Factors Determine Spatial Segregation in the South American Opossums (Didelphis aurita and D. albiventris)? An Ecological Niche Modelling and Geometric Morphometrics Approach
Source: PLoS One. 2016 Jun 23;11(6):e0157723. doi: 10.1371/journal.pone.0157723 (PMC4919065; doi:10.1371/journal.pone.0157723)
Supplement: S6 Table — (XLSX) [file pone.0157723.s009.xlsx]

## Sheet: Sheet1
S6 Table. Full morphometric data used in this study.
Museum Record	Species	Sex	Latitude	Longitude	Geography	CS	lnCS	Coord1	Coord2	Coord3	Coord4	Coord5	Coord6	Coord7	Coord8	Coord9	Coord10	Coord11	Coord12	Coord13	Coord14	Coord15	Coord16	Coord17	Coord18	Coord19	Coord20	Coord21	Coord22	Coord23	Coord24	Coord25	Coord26	Coord27	Coord28	Coord29	Coord30	Coord31	Coord32	Coord33	Coord34	Coord35	Coord36	Coord37	Coord38	Coord39	Coord40	Coord41	Coord42
MN 72152	D. albiventris	Female	-22.884	-48.4444	Sympatric	8.3657	2.12414	-0.0863785	0.361077	-0.041536	0.299587	-0.0133984	0.241949	-0.0335058	0.240575	-0.022378	0.224701	-0.0159987	0.100476	0.0128811	0.112374	0.0175575	0.0738041	-0.010501	0.060746	0.0242982	0.0728157	0.0286262	0.0326554	-0.00883137	0.0169558	0.0346249	0.0300663	0.0389982	-0.0116725	-0.0039151	-0.0299004	0.041491	-0.0159435	0.0304525	-0.0439119	0.0629405	-0.0338831	0.108144	-0.202825	0.0334449	-0.228298	-0.0146513	-0.0953943
MN 72153	D. albiventris	Female	-22.884	-48.4444	Sympatric	8.6941	2.16264	-0.0867433	0.357853	-0.0394492	0.29998	-0.0136997	0.236579	-0.0354428	0.23565	-0.0226736	0.221113	-0.0182859	0.0989942	0.00998978	0.113605	0.0187042	0.07628	-0.00871915	0.0612874	0.0225029	0.0756049	0.0292532	0.0352644	-0.00567677	0.0195318	0.0365023	0.0322248	0.042488	-0.00982376	-0.00285528	-0.0268401	0.044703	-0.0126611	0.0313384	-0.0429702	0.0618835	-0.0324494	0.104287	-0.201133	0.0334969	-0.230545	-0.0154996	-0.0935696
MN 72221	D. albiventris	Female	-22.884	-48.4444	Sympatric	8.51424	2.14174	-0.0876431	0.353833	-0.038375	0.293968	-0.0137733	0.231928	-0.0338415	0.230716	-0.0229525	0.21994	-0.0144378	0.106944	0.0122773	0.115781	0.0180492	0.078882	-0.00931195	0.0669262	0.0226988	0.0786862	0.0314105	0.0361076	-0.00516934	0.0226126	0.0345008	0.036234	0.0417952	-0.00949669	-0.00202557	-0.0256103	0.0426947	-0.0125543	0.0276347	-0.0414117	0.0634399	-0.0279495	0.108097	-0.201363	0.0237553	-0.229199	-0.0148734	-0.0988669
MN 4486	D. albiventris	Female	-21.6111	-55.1683	Allopatric	8.72397	2.16607	-0.0854669	0.345486	-0.0372089	0.285771	-0.0111305	0.240619	-0.0377871	0.236421	-0.0229621	0.222476	-0.0152102	0.100767	0.0145316	0.11195	0.0235329	0.0767319	-0.00869119	0.0664069	0.0226759	0.07425	0.0298681	0.0360156	-0.00421299	0.0236492	0.0354128	0.032374	0.0352293	-0.00474777	-0.0032369	-0.0173236	0.0372475	-0.00611697	0.0204517	-0.032798	0.0542532	-0.0248391	0.10836	-0.207337	0.0408446	-0.235456	-0.00785433	-0.0946976
MN 4493	D. albiventris	Female	-21.6111	-55.1683	Allopatric	8.67481	2.16042	-0.0846186	0.343859	-0.0367192	0.287946	-0.0131534	0.237265	-0.0364132	0.235584	-0.0227168	0.219316	-0.012647	0.102262	0.0163921	0.113567	0.0194062	0.0764463	-0.00933097	0.0680149	0.0243241	0.0762196	0.0265515	0.0382505	-0.00665007	0.0288353	0.0335273	0.0376908	0.0341963	-0.00238167	-0.00103382	-0.0122817	0.0387506	-0.00384968	0.0209111	-0.0302884	0.0557764	-0.0326744	0.105832	-0.212896	0.0413486	-0.239427	-0.0075526	-0.101307
MN 4562	D. albiventris	Female	-21.6111	-55.1683	Allopatric	8.28974	2.11502	-0.0940215	0.359736	-0.0425226	0.298685	-0.0173557	0.239955	-0.0405848	0.236426	-0.0283508	0.221458	-0.0152726	0.101819	0.0136976	0.11312	0.0180555	0.0733845	-0.0100499	0.0612577	0.0239737	0.0739514	0.0321299	0.0347289	-0.00552919	0.0147475	0.0377081	0.0318993	0.0496927	-0.00807864	0.00241873	-0.0333771	0.0485068	-0.0114979	0.0412126	-0.0430379	0.0644992	-0.0242547	0.094855	-0.208343	0.0313784	-0.230658	-0.0100257	-0.096855
MN 22957	D. albiventris	Female	-20.7221	-46.6133	Sympatric	8.48699	2.13853	-0.0925543	0.360664	-0.0442189	0.298155	-0.017387	0.245369	-0.0397962	0.245477	-0.0281098	0.22983	-0.00960067	0.0963976	0.0164088	0.1092	0.0243345	0.0726386	-0.0108227	0.0583555	0.0248364	0.0694566	0.0292797	0.0291888	-0.00237643	0.0178103	0.0392536	0.0298948	0.0402631	-0.0156757	0.00217666	-0.026056	0.0470393	-0.0150702	0.0302577	-0.0415929	0.0605139	-0.0238656	0.0985501	-0.205936	0.0284174	-0.228104	-0.0119391	-0.100108
MN 22981	D. albiventris	Female	-20.7221	-46.6133	Sympatric	9.31918	2.23208	-0.0881665	0.354955	-0.0371592	0.292927	-0.0114262	0.242732	-0.0318925	0.241039	-0.0204529	0.229099	-0.0112662	0.0967777	0.0164755	0.108427	0.0201082	0.0698916	-0.00832851	0.0629416	0.024048	0.0701411	0.0290556	0.0348531	-0.00405385	0.0204918	0.0331709	0.0323463	0.0347349	-0.0047424	0.0010087	-0.0219112	0.0365353	-0.00818788	0.0242936	-0.0334923	0.0513941	-0.0179326	0.0997865	-0.200798	0.0281377	-0.218798	-0.0128965	-0.108233
MN 23637	D. albiventris	Female	-20.7221	-46.6133	Sympatric	8.86044	2.1816	-0.0853421	0.348814	-0.0380776	0.287426	-0.0123109	0.233381	-0.0336536	0.233341	-0.0223338	0.222085	-0.0116277	0.103694	0.0157122	0.111249	0.0189012	0.076839	-0.00753227	0.0651996	0.0238153	0.0773529	0.0258603	0.0388146	-0.00340222	0.0250637	0.0328688	0.0373208	0.037828	-0.00320804	-0.00163779	-0.0196367	0.0411529	-0.00519029	0.0261173	-0.0317758	0.0525941	-0.0221875	0.0920162	-0.217546	0.0328367	-0.233572	-0.0139766	-0.0962393
MN 4229	D. albiventris	Female	-19.6327	-43.8983	Sympatric	9.19495	2.21865	-0.0825749	0.344504	-0.0378127	0.286757	-0.0142619	0.236076	-0.0384478	0.234736	-0.0239051	0.213413	-0.0102169	0.0983088	0.0191152	0.103288	0.0226233	0.0732266	-0.00599249	0.0653142	0.0255487	0.0721127	0.0312481	0.0409403	-0.00654155	0.0297795	0.034172	0.0394599	0.0369208	0.00427412	-0.00417994	-0.00943378	0.0379971	-0.000126923	0.0224918	-0.0231281	0.0474386	-0.0166619	0.110481	-0.221406	0.0301781	-0.236013	-0.0148942	-0.0972971
FZB 506	D. albiventris	Female	-28.2902	-53.4909	Sympatric	10.1917	2.32157	-0.0833574	0.346549	-0.0345773	0.291987	-0.0088539	0.239513	-0.0330709	0.237952	-0.0194172	0.215608	-0.0120592	0.108813	0.0130752	0.114026	0.0157709	0.0784325	-0.0110286	0.0710152	0.0211366	0.0760869	0.024587	0.0385649	-0.00751265	0.0288903	0.0313646	0.0391467	0.0361061	-0.0039299	-0.00222051	-0.0187832	0.0394979	-0.00388232	0.028557	-0.0353069	0.0461065	-0.0248737	0.102039	-0.222587	0.0330858	-0.248546	-0.0118065	-0.11054
MHNCI 825	D. albiventris	Female	-25.547	-49.8916	Sympatric	11.594	2.45048	-0.0791134	0.334651	-0.0366122	0.280121	-0.012406	0.223936	-0.0332268	0.222706	-0.019435	0.20391	-0.0120012	0.106234	0.0136703	0.11944	0.0171679	0.0851481	-0.00901894	0.075592	0.0226586	0.0852306	0.0234724	0.0470084	-0.00539946	0.0330672	0.0328289	0.0485198	0.0338946	0.00869884	0.00205093	-0.00574777	0.0391563	0.00854552	0.0272295	-0.0204791	0.0440295	-0.0250109	0.100873	-0.226527	0.0308699	-0.245679	-0.00658752	-0.100865
MHNCI 2661	D. albiventris	Female	-25.4284	-49.2733	Sympatric	9.59766	2.26152	-0.0881588	0.358893	-0.0399441	0.298065	-0.0139857	0.243854	-0.0367637	0.243646	-0.0241494	0.223628	-0.0162935	0.101636	0.0133382	0.114229	0.0195826	0.0734753	-0.0123265	0.0608868	0.0233792	0.0737203	0.0286075	0.0306911	-0.00558417	0.0168422	0.0361973	0.0306751	0.0444612	-0.0116027	0.00191623	-0.0277126	0.044454	-0.0156509	0.0319922	-0.0457392	0.0530546	-0.0199804	0.100504	-0.212411	0.0250522	-0.230991	-0.0111298	-0.0980465
MHNCI 2663	D. albiventris	Female	-25.4284	-49.2733	Sympatric	10.2231	2.32465	-0.087731	0.341662	-0.0370401	0.286382	-0.0110399	0.229051	-0.0345512	0.22796	-0.0225775	0.212113	-0.0136278	0.106451	0.0121943	0.118246	0.0188225	0.0824156	-0.0117416	0.0694055	0.0233297	0.0833921	0.0297376	0.0447101	-0.00673901	0.0273906	0.0361573	0.043561	0.0421129	0.00107683	-0.00148582	-0.0167615	0.0428486	-0.00271895	0.0313833	-0.0320051	0.0517824	-0.026179	0.102069	-0.211408	0.0177347	-0.249202	-0.00740595	-0.0994616
MHNCI 3742	D. albiventris	Female	-25.4284	-49.2733	Sympatric	10.9523	2.39355	-0.0809764	0.340046	-0.0360278	0.286245	-0.00987629	0.229064	-0.031786	0.226674	-0.0211791	0.207985	-0.0126718	0.104838	0.015283	0.117129	0.0181227	0.0825766	-0.00957948	0.0705477	0.0237995	0.0826609	0.0287332	0.0460742	-0.00587899	0.0300724	0.0333674	0.0469163	0.0332078	0.0058672	-0.00264772	-0.0135083	0.0400103	-0.000482739	0.0280467	-0.0293153	0.0462413	-0.0197505	0.0999184	-0.226502	0.0218661	-0.237741	-0.0126984	-0.101425
MHNCI 3876	D. albiventris	Female	-25.4284	-49.2733	Sympatric	9.99336	2.30192	-0.0851462	0.343392	-0.0363429	0.287561	-0.0109539	0.229912	-0.0343636	0.227849	-0.0221482	0.213333	-0.0143432	0.108073	0.0142919	0.118416	0.0186805	0.080989	-0.0102083	0.0708859	0.0238811	0.0803777	0.0275357	0.0426843	-0.00644388	0.0287516	0.0344451	0.0428556	0.0394495	0.00050511	-0.00252581	-0.0195516	0.0427306	-0.00237666	0.0316319	-0.0327795	0.0491917	-0.0236991	0.10092	-0.226886	0.0235904	-0.245357	-0.0134321	-0.0973664
MHNCI 1106	D. albiventris	Female	-25.3698	-50.5577	Sympatric	11.316	2.42622	-0.0911363	0.360217	-0.039917	0.298246	-0.0147277	0.242846	-0.0383634	0.241304	-0.0241698	0.224682	-0.0131433	0.105688	0.0156774	0.113048	0.0189009	0.0751664	-0.0091614	0.0661932	0.0245794	0.0737273	0.0283624	0.0332856	-0.00523046	0.0215378	0.0358641	0.0333165	0.0412335	-0.0122256	-8.02074e-05	-0.0310451	0.0439004	-0.0147112	0.0319697	-0.0486695	0.0560221	-0.0323412	0.0927195	-0.213299	0.0330334	-0.230436	-0.0123601	-0.107947
MACN 29848	D. albiventris	Female	-25.3333	-59.7333	Allopatric	8.14746	2.09771	-0.0866113	0.36566	-0.0374623	0.303492	-0.0175999	0.249354	-0.0386874	0.246399	-0.0263575	0.229878	-0.0170869	0.0991787	0.014562	0.113618	0.0195985	0.0711296	-0.0124371	0.0587617	0.0249377	0.0719451	0.0271574	0.0254611	-0.00806318	0.0105758	0.0357475	0.0270055	0.039442	-0.0191222	0.00234136	-0.0320015	0.0436477	-0.0198482	0.030279	-0.0505562	0.0575446	-0.0309333	0.100981	-0.207764	0.0398335	-0.224629	-0.0131353	-0.0983617
MACN 36302	D. albiventris	Female	-25.2833	-64.0667	Allopatric	9.25503	2.22517	-0.0907312	0.351179	-0.0392082	0.289787	-0.0117298	0.231181	-0.0365357	0.229586	-0.0233898	0.21145	-0.0119168	0.101233	0.0158768	0.113825	0.0206792	0.0785749	-0.00716369	0.0672244	0.0241056	0.0783984	0.0296503	0.0400694	-0.00257471	0.0294792	0.0352368	0.0402883	0.0387188	-0.000918995	-0.00186114	-0.0124591	0.0407148	-0.00425998	0.0275573	-0.0333746	0.0564895	-0.0260217	0.104474	-0.219048	0.0368951	-0.239729	-0.0167633	-0.100081
MHNCI 316	D. albiventris	Female	-24.8936	-49.9659	Sympatric	9.74296	2.27655	-0.0964433	0.356432	-0.0455695	0.295864	-0.0161465	0.237046	-0.0410765	0.235524	-0.0281806	0.2202	-0.0164132	0.103259	0.0133493	0.116456	0.0209853	0.0801356	-0.0101681	0.0653019	0.0291337	0.0808741	0.0375086	0.0364068	-0.00549417	0.0156935	0.0424106	0.0348005	0.0456787	-0.0127203	-0.00106847	-0.0306616	0.0473165	-0.0141123	0.0376934	-0.0484127	0.0630014	-0.0282552	0.0929133	-0.225978	0.0305087	-0.240516	-0.0159325	-0.0871645
MHNCI 318	D. albiventris	Female	-24.8936	-49.9659	Sympatric	9.90957	2.2935	-0.101145	0.349803	-0.0456679	0.290519	-0.0157762	0.232013	-0.0396682	0.230514	-0.0241706	0.216033	-0.0141885	0.104601	0.0133379	0.122349	0.0225748	0.0812157	-0.0093289	0.0666612	0.0275104	0.0825231	0.0345757	0.0375909	-0.00389419	0.0226961	0.0406433	0.0373774	0.0459797	-0.00975085	-0.00170732	-0.0245986	0.0485193	-0.013043	0.0347336	-0.0469379	0.0648369	-0.0230051	0.108266	-0.220673	0.0347247	-0.240025	-0.0179099	-0.0931408
MZUSP 22814	D. albiventris	Female	-24.6598	-49.0416	Sympatric	11.08	2.40514	-0.0694633	0.341827	-0.0289991	0.269212	-0.00523934	0.230199	-0.0281017	0.229046	-0.0155883	0.211	-0.0155051	0.108835	0.0100181	0.118897	0.0134958	0.0837032	-0.0104547	0.0759806	0.0165587	0.0847041	0.0207704	0.0461542	-0.0093446	0.037272	0.0278496	0.0459444	0.03006	0.00785534	-0.0049783	-0.00438558	0.0330355	0.00489375	0.0211072	-0.0223044	0.0432776	-0.0296409	0.103532	-0.23143	0.0322896	-0.255115	-0.0120632	-0.105143
MZUSP 31627	D. albiventris	Female	-24.2333	-50.9333	Sympatric	8.69285	2.1625	-0.0880614	0.34398	-0.0368216	0.285071	-0.0108124	0.239086	-0.0328016	0.237544	-0.0199086	0.219677	-0.0133963	0.102495	0.0102573	0.112324	0.0169458	0.0790321	-0.0119145	0.0653686	0.021321	0.0787239	0.028309	0.0390337	-0.00675408	0.026362	0.0339999	0.0380175	0.0379408	-0.00232861	-0.00045447	-0.0205425	0.0406199	-0.00476849	0.0322103	-0.0333793	0.0555202	-0.0271569	0.102302	-0.220951	0.0333502	-0.238545	-0.013313	-0.0965626
MZUSP 31038	D. albiventris	Female	-23.8003	-48.5875	Sympatric	8.92368	2.18871	-0.0829586	0.34205	-0.0330821	0.282797	-0.011735	0.237852	-0.0314148	0.236641	-0.0199405	0.222859	-0.015069	0.0984587	0.0131732	0.112786	0.0159692	0.0769617	-0.0116324	0.0661786	0.0199636	0.0782336	0.0263037	0.0417673	-0.00784749	0.0266169	0.0276794	0.0412922	0.0377053	0.001218	-0.00354634	-0.0237321	0.0373341	-0.0023142	0.0297982	-0.031332	0.0551268	-0.0182257	0.100568	-0.222062	0.0382311	-0.241537	-0.00691189	-0.0947296
MZUSP 17375	D. albiventris	Female	-23.7165	-49.4909	Sympatric	9.16498	2.21539	-0.0817037	0.344041	-0.0363817	0.283067	-0.00982988	0.230893	-0.0359455	0.228964	-0.0196687	0.213084	-0.0131126	0.099347	0.0106302	0.111915	0.0210257	0.0791162	-0.00992849	0.0660416	0.0230014	0.079685	0.0296538	0.0400214	-0.00387257	0.029098	0.0341371	0.0401808	0.0349924	0.00230353	-0.000865829	-0.00621159	0.0388693	-0.00154764	0.0165284	-0.0252906	0.0508346	-0.0223165	0.108364	-0.22276	0.0340793	-0.237637	-0.012324	-0.0904112
MZUSP 17377	D. albiventris	Female	-23.7165	-49.4909	Sympatric	8.71644	2.16521	-0.0837969	0.336248	-0.0361878	0.278811	-0.0117116	0.231085	-0.0350655	0.228855	-0.0227423	0.212065	-0.0139335	0.102067	0.0123247	0.116063	0.0208856	0.0821235	-0.00785262	0.0700211	0.0245461	0.0819618	0.0295746	0.042582	-0.00506583	0.0327828	0.0354217	0.0427125	0.0373008	0.00253002	-0.00163852	-0.011265	0.0407543	0.000656694	0.0274397	-0.0252406	0.0485776	-0.0218364	0.104745	-0.221695	0.0354751	-0.242023	-0.0151606	-0.0929907
MZUSP 17382	D. albiventris	Female	-23.7165	-49.4909	Sympatric	10.1544	2.3179	-0.0803845	0.333437	-0.0358535	0.276881	-0.00994203	0.228608	-0.0313888	0.226478	-0.0195359	0.209696	-0.0107938	0.0969879	0.0114733	0.107174	0.0171378	0.0795962	-0.00970022	0.0661836	0.0220121	0.0812787	0.0278509	0.0472366	-0.00514222	0.0315879	0.0320071	0.0468296	0.0381033	0.0127919	-0.000366536	-0.00145645	0.0371623	0.00939999	0.0238336	-0.0150541	0.0459646	-0.0188381	0.102425	-0.229951	0.0335282	-0.24969	-0.0153771	-0.0881052
MZUSP 17383	D. albiventris	Female	-23.7165	-49.4909	Sympatric	10.0081	2.3034	-0.0769947	0.33653	-0.0331105	0.278137	-0.0120135	0.23021	-0.030223	0.229612	-0.0204575	0.21474	-0.0100768	0.0932811	0.0100051	0.109936	0.0185937	0.0802253	-0.00838796	0.0690145	0.021969	0.0815034	0.0267539	0.0478346	-0.00710494	0.0282423	0.0318606	0.0474477	0.0362071	0.0113431	-0.00346739	-0.00885037	0.0381954	0.00895286	0.022663	-0.0163655	0.044661	-0.0232018	0.101536	-0.225347	0.0366296	-0.247498	-0.0187807	-0.0951071
MZUSP 19368	D. albiventris	Female	-23.7165	-49.4909	Sympatric	8.84906	2.18031	-0.0894152	0.356797	-0.0387883	0.298503	-0.0142118	0.239935	-0.0371214	0.237814	-0.0241746	0.22372	-0.0129511	0.102258	0.0138701	0.112107	0.0181945	0.0744201	-0.00838885	0.0645754	0.0220228	0.0742559	0.0283469	0.0320669	-0.00230913	0.0226199	0.0312015	0.032839	0.0373145	-0.0107886	0.00341016	-0.0253181	0.0409539	-0.0135861	0.0312374	-0.0424635	0.055873	-0.0307459	0.100228	-0.220177	0.0398578	-0.238575	-0.014174	-0.0916512
MZUSP 16521	D. albiventris	Female	-23.6977	-47.631	Sympatric	8.43588	2.13249	-0.094912	0.347117	-0.0440494	0.284711	-0.0179172	0.233307	-0.0410012	0.232133	-0.0286799	0.213568	-0.0137713	0.103412	0.0172421	0.117982	0.0263068	0.0813337	-0.00749948	0.0692195	0.0278449	0.0802602	0.0304538	0.0347126	-0.00555067	0.0247981	0.0373815	0.0363208	0.0450066	-0.000719185	0.000354097	-0.0220118	0.04512	-0.00247283	0.0296305	-0.0353969	0.0606218	-0.0296075	0.113752	-0.210626	0.0443976	-0.240232	-0.00915661	-0.0891755
MZUSP 10028	D. albiventris	Female	-23.5737	-48.0222	Sympatric	9.67282	2.26932	-0.0792174	0.337908	-0.0350535	0.284029	-0.0099683	0.234281	-0.0331561	0.231265	-0.0227238	0.204246	-0.00799679	0.0908851	0.0136326	0.106784	0.0187156	0.0774576	-0.00661091	0.0696849	0.0189891	0.0772095	0.0254267	0.0463832	-0.00464437	0.0342771	0.0275722	0.0446586	0.0334348	0.00889206	-0.000600505	-0.00130923	0.0351229	0.00559472	0.0200338	-0.0180771	0.0457777	-0.0141688	0.111362	-0.22514	0.0349675	-0.257	-0.00772538	-0.0932679
MZUSP 10123	D. albiventris	Female	-23.5737	-48.0222	Sympatric	9.53573	2.25505	-0.0890165	0.341094	-0.0410741	0.277633	-0.0115083	0.229616	-0.036742	0.227443	-0.025719	0.203823	-0.00776613	0.0964422	0.0164673	0.112385	0.0236685	0.0790553	-0.00591097	0.0662875	0.0267694	0.0803667	0.0302998	0.0456925	-0.00197619	0.0293314	0.0340203	0.0461721	0.0402221	0.00990865	-0.000653074	-0.00718897	0.040432	0.00588824	0.0255695	-0.0185061	0.0544488	-0.0144077	0.102945	-0.22157	0.0314268	-0.247748	-0.0140309	-0.0934234
MZUSP 10130	D. albiventris	Female	-23.5737	-48.0222	Sympatric	8.37543	2.1253	-0.0832221	0.353434	-0.0368778	0.296718	-0.0158102	0.242981	-0.0369683	0.241598	-0.023996	0.216552	-0.0149168	0.0968673	0.0174399	0.115542	0.0226082	0.0762946	-0.0115152	0.0583144	0.0248812	0.0753655	0.0278378	0.0350532	-0.00959297	0.0192171	0.0322855	0.0364327	0.0430975	-0.00813176	-0.00405642	-0.0240112	0.0433994	-0.00986889	0.0268112	-0.0387969	0.0548502	-0.0257364	0.104752	-0.209293	0.0259968	-0.22762	-0.0117138	-0.101304
MZUSP 10131	D. albiventris	Female	-23.5737	-48.0222	Sympatric	10.0608	2.30865	-0.0918792	0.332921	-0.0422709	0.277351	-0.0120363	0.230512	-0.037384	0.229248	-0.0228122	0.206809	-0.00382457	0.100613	0.0177538	0.107674	0.0223862	0.0797406	-0.000870032	0.0713521	0.0258906	0.0794171	0.032024	0.0463309	-0.00134073	0.0359447	0.0328243	0.045374	0.0363631	0.00941955	0.00234554	-0.00796839	0.0389332	0.00780226	0.0258948	-0.0155251	0.048902	-0.0220784	0.0989098	-0.220384	0.028335	-0.244085	-0.0101132	-0.0927899
MZUSP 13736	D. albiventris	Female	-23.0143	-48.0063	Sympatric	8.36671	2.12426	-0.0836777	0.34662	-0.0375006	0.288397	-0.0188118	0.237953	-0.038255	0.236445	-0.0265441	0.220471	-0.0141462	0.0990246	0.0144793	0.113446	0.019581	0.0781235	-0.00855178	0.0658764	0.0247234	0.0779656	0.0312832	0.0378071	-0.00541146	0.0213159	0.0339991	0.0373255	0.0419102	-0.00280389	0.00149536	-0.0223517	0.0430272	-0.00440263	0.029403	-0.0368879	0.0567311	-0.0249292	0.102891	-0.218128	0.0360085	-0.23961	-0.0167049	-0.0928087
MZUSP 13742	D. albiventris	Female	-23.0143	-48.0063	Sympatric	8.58248	2.14972	-0.0841338	0.347159	-0.0381417	0.291722	-0.0138111	0.233521	-0.0375994	0.231739	-0.0226856	0.215429	-0.0154483	0.0998429	0.0113789	0.113509	0.0192668	0.0786424	-0.0103829	0.0630557	0.022106	0.0800397	0.02991	0.0394072	-0.00402522	0.0268312	0.0346217	0.0395523	0.0400865	-0.00167663	-0.00261024	-0.0189766	0.0446243	-0.00441866	0.0314829	-0.0370503	0.0558991	-0.0216255	0.106268	-0.227319	0.0317431	-0.240627	-0.0205256	-0.0921087
MACN 36196	D. albiventris	Female	-22.2395	-63.7329	Allopatric	8.77461	2.17186	-0.0898393	0.362226	-0.0388326	0.294756	-0.0173049	0.245838	-0.0377265	0.245565	-0.0269284	0.226772	-0.0152612	0.0992504	0.0122743	0.113076	0.0215693	0.0750346	-0.0110582	0.0592983	0.0250839	0.0731995	0.0332622	0.0321642	-0.00650835	0.0166509	0.037824	0.028647	0.042004	-0.0172099	-0.00275536	-0.0309467	0.0450518	-0.019803	0.025021	-0.0498362	0.064773	-0.0274445	0.103824	-0.202218	0.034749	-0.22425	-0.0150105	-0.104505
MZUSP 2993	D. albiventris	Female	-20.3353	-47.7966	Sympatric	8.56532	2.14772	-0.0848597	0.354552	-0.0348701	0.288606	-0.0146662	0.237322	-0.0370755	0.236461	-0.0230538	0.213634	-0.0110487	0.102827	0.0135626	0.117669	0.0216206	0.0768913	-0.00876884	0.0660179	0.0246848	0.0780046	0.0299927	0.0340588	-0.00536848	0.0258868	0.033607	0.0338979	0.0342575	-0.00940042	-0.00338169	-0.0191809	0.0358518	-0.0111627	0.0215668	-0.0360424	0.0549988	-0.0232831	0.11415	-0.2094	0.038593	-0.237731	-0.0107531	-0.0998239
MACN 24192	D. albiventris	Male	-27.4667	-58.8333	Allopatric	11.2757	2.42265	-0.0740727	0.338812	-0.0309339	0.285532	-0.00540062	0.232715	-0.0306402	0.230283	-0.0179413	0.214042	-0.0128624	0.0989658	0.0119434	0.109364	0.0197347	0.0773553	-0.0108211	0.0660175	0.0208806	0.075181	0.0221113	0.0416648	-0.00679138	0.0298105	0.0270735	0.0409401	0.0312955	0.00885599	-0.00495162	-0.0067189	0.0327746	0.00366527	0.0209243	-0.02214	0.047374	-0.0114355	0.109512	-0.21661	0.0407576	-0.242462	-0.0185102	-0.0974191
MZUSP 7127	D. albiventris	Male	-26.0297	-48.8555	Sympatric	10.9902	2.397	-0.0850927	0.352099	-0.0356454	0.300432	-0.0085333	0.239985	-0.0338294	0.239429	-0.0188717	0.219184	-0.014556	0.0995547	0.0150353	0.103429	0.0168122	0.0740047	-0.011699	0.0631319	0.0212472	0.0679313	0.0254458	0.0367831	-0.00741764	0.0238981	0.0301913	0.0356801	0.0362409	-0.0021739	-0.00379527	-0.0182355	0.0346623	-0.00798267	0.0210477	-0.0315351	0.054419	-0.0183682	0.11564	-0.217797	0.033169	-0.248716	-0.00989197	-0.0957611
MHNCI 30	D. albiventris	Male	-25.4284	-49.2733	Sympatric	12.7671	2.54687	-0.0821705	0.326574	-0.0348102	0.279778	-0.000601661	0.220272	-0.0304301	0.218346	-0.0145732	0.197236	-0.0110129	0.107072	0.013018	0.112453	0.0139512	0.0830703	-0.00928951	0.0744481	0.0179627	0.0833762	0.0217007	0.0502725	-0.00504249	0.0403471	0.0277126	0.0508546	0.0319454	0.018003	-0.00173699	0.00221713	0.0357478	0.0147949	0.0268117	-0.0111935	0.0466554	-0.00987897	0.103116	-0.238918	0.0274679	-0.268089	-0.013916	-0.0945456
MHNCI 2664	D. albiventris	Male	-25.4284	-49.2733	Sympatric	12.1542	2.49767	-0.0714426	0.337287	-0.0329289	0.28711	-0.000960208	0.232402	-0.0280769	0.230104	-0.0129794	0.209282	-0.0148116	0.101022	0.0105455	0.107846	0.0128544	0.0777026	-0.0125036	0.0696241	0.0166224	0.0772061	0.0201892	0.0443022	-0.00893437	0.0334585	0.0244611	0.0430531	0.0287805	0.0093957	-0.00285268	-0.00521672	0.0315423	0.0083925	0.0222856	-0.0205008	0.0456542	-0.0232104	0.0971785	-0.21928	0.0344286	-0.256522	-0.0107618	-0.0953734
MACN 36299	D. albiventris	Male	-25.2833	-64.0667	Allopatric	12.3948	2.51728	-0.0800672	0.331526	-0.0352027	0.28464	-0.00188668	0.220408	-0.0311806	0.218653	-0.0189188	0.195726	-0.00867763	0.0982986	0.0145405	0.110562	0.0179488	0.0812855	-0.00815667	0.0735826	0.0190792	0.0804994	0.0211991	0.0487127	-0.00650971	0.0393148	0.0270227	0.046706	0.0286117	0.0143506	-0.00291241	0.00400403	0.0317267	0.011158	0.0209819	-0.0136161	0.047941	-0.0154664	0.124195	-0.231418	0.0363986	-0.256718	-0.0191329	-0.0892289
MACN 36303	D. albiventris	Male	-25.2833	-64.0667	Allopatric	11.1963	2.41558	-0.0797229	0.324933	-0.0380867	0.277412	-0.00881574	0.222015	-0.0349565	0.222127	-0.0227821	0.201492	-0.0101353	0.103674	0.0154785	0.114139	0.0200071	0.0833762	-0.00645306	0.0708239	0.0229127	0.0833043	0.0268565	0.0501786	-0.0020773	0.0339962	0.0329175	0.049764	0.0362555	0.0134877	0.00141505	0.00403129	0.0362066	0.0113743	0.0252502	-0.015035	0.0480107	-0.0137236	0.115729	-0.222951	0.0253712	-0.257943	-0.0205301	-0.0946881
MACN 36307	D. albiventris	Male	-25.2833	-64.0667	Allopatric	10.3631	2.33825	-0.0771302	0.338128	-0.0317214	0.281075	-0.00610907	0.221665	-0.0329897	0.220692	-0.0194098	0.201194	-0.0136347	0.101774	0.0119094	0.113944	0.0182477	0.0817081	-0.00893942	0.0723634	0.0200993	0.080974	0.0254226	0.0476634	-0.00536744	0.0361355	0.0280851	0.0459062	0.0309115	0.00835365	-0.00151298	-0.000873742	0.0343985	0.00478964	0.0202088	-0.0217144	0.0527065	-0.0158824	0.109979	-0.215534	0.034347	-0.250177	-0.0176286	-0.0924611
MACN 96730	D. albiventris	Male	-25.2833	-64.0667	Allopatric	8.44599	2.13369	-0.0903131	0.354205	-0.039362	0.291813	-0.0144082	0.237522	-0.040635	0.236877	-0.0288209	0.217399	-0.0156871	0.106216	0.0143342	0.119718	0.0186905	0.0782434	-0.010831	0.065554	0.0252721	0.0795308	0.0363897	0.0340504	-0.0049791	0.0190951	0.0404272	0.032335	0.044191	-0.0149914	0.00167639	-0.0276044	0.048034	-0.0188345	0.0284292	-0.0497395	0.059993	-0.0271789	0.1038	-0.204396	0.035543	-0.231949	-0.0211223	-0.0886044
MHNCI 317	D. albiventris	Male	-24.8936	-49.9659	Sympatric	11.8034	2.46839	-0.0772659	0.332503	-0.0329201	0.27824	-0.00468785	0.223738	-0.0323647	0.224018	-0.0177829	0.20381	-0.0129305	0.103573	0.0100383	0.115925	0.0159568	0.0828815	-0.0093284	0.0738935	0.020259	0.0833957	0.0237225	0.0478211	-0.00651449	0.0360429	0.0305332	0.0472377	0.0335884	0.00848377	-0.0027644	-0.00383906	0.0365699	0.00603046	0.0235705	-0.0209278	0.0464246	-0.0160533	0.113452	-0.229905	0.0239054	-0.248669	-0.0151008	-0.092479
MHNCI 319	D. albiventris	Male	-24.8936	-49.9659	Sympatric	12.145	2.49692	-0.0791223	0.329951	-0.0328247	0.277203	-0.00354035	0.217204	-0.0287471	0.217179	-0.0156211	0.196118	-0.0116784	0.10854	0.0117831	0.117002	0.0152887	0.0841515	-0.0104161	0.0756203	0.0200238	0.0842951	0.0233035	0.0506835	-0.00831592	0.0397298	0.0313037	0.0499294	0.0309207	0.0139615	-0.00523972	-0.00360784	0.0332683	0.0105408	0.0235683	-0.0154684	0.0455759	-0.00804899	0.118712	-0.230371	0.0323904	-0.263186	-0.0147716	-0.0919794
MHNCI 321	D. albiventris	Male	-24.8936	-49.9659	Sympatric	11.2546	2.42078	-0.0812196	0.348219	-0.0383852	0.290372	-0.0106468	0.226646	-0.0349043	0.226985	-0.0220669	0.205882	-0.0123184	0.103636	0.0139755	0.113618	0.0203907	0.0806497	-0.0100613	0.0703548	0.0228524	0.0799551	0.0259047	0.0430134	-0.00672544	0.0309689	0.0330213	0.0421493	0.0363778	0.00153943	-0.00395607	-0.0187109	0.0374013	-0.00113864	0.029052	-0.0301797	0.0474395	-0.0156751	0.111436	-0.230438	0.025283	-0.249726	-0.0159924	-0.0919106
MACN 25845	D. albiventris	Male	-24.1172	-58.8748	Allopatric	13.7564	2.62151	-0.0885339	0.313571	-0.0396751	0.270531	0.00390109	0.208593	-0.0304342	0.208106	-0.00856614	0.190021	-0.00274951	0.106532	0.0207789	0.111796	0.0217312	0.0851502	-0.00318392	0.0816377	0.0244012	0.0839709	0.0230516	0.0566868	-0.00353067	0.0489545	0.0247409	0.0544228	0.0257573	0.0261964	-0.00236813	0.0173442	0.0271383	0.0244235	0.0147161	0.00425041	0.0449571	-0.00132683	0.133239	-0.238888	0.0194684	-0.27231	-0.0178061	-0.0980958
MZUSP 13751	D. albiventris	Male	-23.7165	-49.4909	Sympatric	9.4887	2.2501	-0.0796739	0.330036	-0.0335614	0.282751	-0.00518219	0.224212	-0.0313088	0.223616	-0.0166201	0.203725	-0.0146757	0.103777	0.00956256	0.112758	0.0142698	0.0803859	-0.01126	0.0716069	0.0205561	0.0832119	0.0228596	0.0471502	-0.00719198	0.0361304	0.0274018	0.048877	0.0342655	0.00788623	-0.0024987	-0.00802982	0.0401884	0.0071089	0.0255799	-0.0232504	0.051323	-0.0134401	0.10996	-0.223242	0.0366856	-0.248912	-0.0131787	-0.088738
MZUSP 13753	D. albiventris	Male	-23.7165	-49.4909	Sympatric	9.5659	2.2582	-0.0830816	0.333809	-0.0357904	0.282499	-0.00323172	0.225811	-0.0330687	0.225411	-0.0156206	0.199527	-0.0119119	0.104231	0.00833925	0.110844	0.0161407	0.0792535	-0.00932304	0.070164	0.021589	0.0822434	0.0253956	0.0429144	-0.00678042	0.0307841	0.0314184	0.0441568	0.0347294	0.0045534	-0.000793076	-0.00619424	0.0377585	0.00466634	0.0233759	-0.0224638	0.0561099	-0.0183995	0.119343	-0.213585	0.0379417	-0.241538	-0.0240703	-0.0840306
MZUSP 17376	D. albiventris	Male	-23.7165	-49.4909	Sympatric	7.90227	2.06715	-0.0841246	0.342475	-0.0379248	0.284951	-0.00806233	0.231201	-0.0336209	0.230371	-0.0201234	0.212569	-0.0148677	0.105325	0.0136599	0.116131	0.018149	0.0792913	-0.0104367	0.0702563	0.023006	0.0779294	0.0270139	0.0403134	-0.00703235	0.027809	0.0320503	0.0412361	0.0364833	-0.00168441	-0.00206893	-0.0158553	0.0366644	-0.00725062	0.02258	-0.0338006	0.0581733	-0.0144096	0.103816	-0.218625	0.0277805	-0.240853	-0.00671793	-0.0912452
MZUSP 17379	D. albiventris	Male	-23.7165	-49.4909	Sympatric	10.5664	2.35768	-0.0821971	0.339675	-0.0344922	0.293285	0.000889839	0.222499	-0.0291816	0.219114	-0.0128827	0.203993	-0.0121571	0.0933968	0.00640901	0.104588	0.0109336	0.0775255	-0.0076364	0.0663342	0.0174672	0.0762778	0.0226312	0.0454969	-0.00517493	0.0344517	0.0261334	0.0453784	0.0325089	0.00890932	-0.00247573	-0.00365872	0.0301585	0.0118043	0.018443	-0.015108	0.0530679	-0.0132759	0.116477	-0.223815	0.0375232	-0.255014	-0.0143929	-0.084256
MZUSP 17381	D. albiventris	Male	-23.7165	-49.4909	Sympatric	10.1822	2.32064	-0.0791557	0.332966	-0.0334292	0.285387	-0.00649638	0.225942	-0.0315381	0.225517	-0.0178615	0.207033	-0.0112667	0.0979428	0.00990282	0.108078	0.0166528	0.07829	-0.00685296	0.0686072	0.0200158	0.0781232	0.0258333	0.0446957	-0.00561345	0.0327323	0.0295044	0.0427309	0.0340255	0.00952367	-0.00207462	-0.00231199	0.0323076	0.00637773	0.0221092	-0.0176679	0.0488138	-0.011768	0.119149	-0.214663	0.0326138	-0.251613	-0.0171784	-0.0923335
MACN 2797	D. albiventris	Male	-23.6167	-65.4667	Allopatric	9.60614	2.2624	-0.0808327	0.358205	-0.0330665	0.294824	-0.0116118	0.237148	-0.036375	0.236905	-0.0221887	0.220334	-0.0165643	0.103423	0.00959706	0.113228	0.0165289	0.0757008	-0.0113993	0.0634921	0.0195156	0.0754317	0.0270556	0.036716	-0.00680425	0.0208697	0.0324549	0.033786	0.0367697	-0.0106289	-0.00093411	-0.030093	0.0415594	-0.0123727	0.0245109	-0.0384996	0.0577812	-0.0235545	0.0978367	-0.212935	0.0347948	-0.235335	-0.0158383	-0.0923092
MZUSP 7130	D. albiventris	Male	-23.5737	-48.0222	Sympatric	10.0992	2.31245	-0.0803673	0.330259	-0.0374776	0.28016	-0.00552175	0.23463	-0.0309896	0.234162	-0.0176194	0.197962	-0.013731	0.102376	0.0105661	0.114042	0.0165756	0.0807829	-0.00895108	0.0685709	0.0229139	0.0782784	0.0276681	0.0452173	-0.00631854	0.0321841	0.0314784	0.0436137	0.034964	0.00451404	-0.00412329	-0.0189458	0.0296075	0.0010628	0.0198391	-0.0247973	0.061678	-0.00847419	0.118616	-0.211696	0.0341715	-0.251112	-0.0179877	-0.0814648
MZUSP 10140	D. albiventris	Male	-23.5737	-48.0222	Sympatric	10.9621	2.39445	-0.0743058	0.315586	-0.03149	0.269144	-0.00445347	0.216781	-0.0301819	0.215914	-0.017432	0.194512	-0.00918527	0.102882	0.0147526	0.11375	0.0203572	0.085676	-0.00695457	0.0732305	0.0223358	0.0854962	0.0280143	0.0552153	-0.00509515	0.0401303	0.0285675	0.0540073	0.0318131	0.0233921	-0.00510854	0.00475052	0.026749	0.0217418	0.0198327	0.000131588	0.0459425	-0.00235743	0.11668	-0.225567	0.0286424	-0.261351	-0.0219393	-0.0919085
MHNCI 412	D. albiventris	Male	-23.45	-53.3833	Sympatric	8.64135	2.15656	-0.0791417	0.351816	-0.0337511	0.291496	-0.0117913	0.235517	-0.0352473	0.234373	-0.0223587	0.215106	-0.0181127	0.101825	0.0131172	0.112665	0.0191941	0.0762154	-0.0145194	0.0678799	0.0206885	0.0754606	0.025268	0.038767	-0.0119694	0.0234639	0.0307418	0.0355007	0.0370581	-0.00319614	0.00104722	-0.0227449	0.0437972	-0.00197975	0.037431	-0.0308903	0.0534137	-0.0282135	0.102486	-0.216285	0.0310765	-0.229697	-0.0152372	-0.0957716
MACN 36753	D. albiventris	Male	-23.2763	-63.283	Allopatric	10.5165	2.35294	-0.0847568	0.338928	-0.0363689	0.28762	-0.00713524	0.224197	-0.0348698	0.223736	-0.0205055	0.202761	-0.0104099	0.104336	0.0128605	0.115519	0.0194951	0.0825598	-0.00655097	0.0729077	0.0235808	0.0824355	0.0265522	0.0455355	-0.00246561	0.0352315	0.0344593	0.0450053	0.0361907	0.00479682	-0.00523183	-0.00840517	0.0347203	0.000391322	0.0182663	-0.0260553	0.0501166	-0.0265242	0.111264	-0.219951	0.0319897	-0.247309	-0.0148295	-0.0890208
MN 25646	D. albiventris	Male	-22.9071	-47.0632	Sympatric	9.74621	2.27688	-0.0829325	0.341367	-0.0379713	0.29069	-0.0065182	0.226887	-0.0355026	0.227137	-0.0203239	0.206325	-0.0129537	0.0981907	0.0152518	0.113733	0.0213487	0.078992	-0.00830131	0.0653987	0.0225088	0.0760192	0.0266074	0.0408412	-0.00487575	0.0301866	0.0313626	0.0400653	0.0348056	0.00451703	-0.00281326	-0.0114924	0.0325389	0.0027193	0.02291	-0.0206711	0.0504422	-0.0118964	0.123796	-0.221532	0.0327801	-0.247594	-0.0189706	-0.0934884
MN 72171	D. albiventris	Male	-22.884	-48.4444	Sympatric	10.6162	2.36238	-0.0853163	0.337414	-0.032938	0.284775	-0.000137773	0.221258	-0.0327084	0.220615	-0.0141287	0.207439	-0.0143761	0.10274	0.0106558	0.114821	0.014418	0.0812977	-0.0126088	0.0671004	0.0171522	0.0817224	0.0244414	0.0448758	-0.00941984	0.0297853	0.0303098	0.043681	0.0379715	0.00581532	-0.00406188	-0.0112391	0.0360125	0.00266772	0.024838	-0.0251246	0.0579139	-0.00697675	0.12519	-0.21221	0.0409296	-0.251114	-0.0152865	-0.0939374
MN 72184	D. albiventris	Male	-22.884	-48.4444	Sympatric	9.87505	2.29001	-0.0938816	0.345427	-0.0410724	0.289509	-0.00610668	0.229187	-0.0350125	0.229175	-0.0192555	0.208942	-0.00968727	0.098175	0.0163011	0.109416	0.018717	0.0772367	-0.00592214	0.0650313	0.0233737	0.0770132	0.0285685	0.0395845	-0.00470306	0.0271768	0.0342214	0.0393838	0.0334579	0.00115056	-0.00471003	-0.0150257	0.0358671	-0.00244771	0.0258811	-0.030261	0.0616565	-0.0114874	0.123794	-0.210736	0.0307372	-0.252109	-0.0152827	-0.0887133
MN 72229	D. albiventris	Male	-22.884	-48.4444	Sympatric	10.2378	2.32608	-0.0813665	0.337585	-0.0354654	0.285487	-0.00349774	0.225271	-0.0337492	0.225689	-0.0177848	0.207482	-0.0125035	0.10208	0.0119591	0.113078	0.0161437	0.079409	-0.00804607	0.0700255	0.0193317	0.0804641	0.0262235	0.0420492	-0.00532166	0.0311684	0.0285229	0.0405068	0.0324593	0.00425508	-0.00413763	-0.00998705	0.0341216	0.00237109	0.023603	-0.0236735	0.0510232	-0.0148414	0.116965	-0.205372	0.0420051	-0.250614	-0.0130874	-0.0906834
MN 50676	D. albiventris	Male	-22.41	-47.5621	Sympatric	11.1953	2.41549	-0.0788942	0.331082	-0.0329055	0.275861	-0.00100537	0.225992	-0.0289778	0.226247	-0.0146302	0.2034	-0.0130205	0.102675	0.0095575	0.112825	0.0156686	0.080042	-0.0090342	0.071603	0.0177754	0.0797255	0.0239085	0.0455417	-0.00289913	0.0370678	0.0274292	0.0441992	0.0311631	0.00718252	-0.00607141	-0.00460133	0.0273448	0.0060692	0.0144222	-0.017224	0.0528088	-0.0134563	0.120353	-0.217992	0.0366464	-0.252862	-0.0121928	-0.0826824
MZUSP 3716	D. albiventris	Male	-21.764	-52.1061	Sympatric	8.75226	2.16931	-0.0825132	0.345722	-0.0400347	0.298801	-0.00950177	0.235558	-0.034077	0.234827	-0.0204627	0.211905	-0.0140973	0.100262	0.0104461	0.110629	0.0150181	0.0762768	-0.00820775	0.0641758	0.018297	0.0768808	0.0268477	0.0365637	-0.00294962	0.02376	0.0309092	0.0364303	0.0355515	-0.00881897	-0.00189749	-0.0200776	0.0379213	-0.0117913	0.0208667	-0.0351231	0.0579208	-0.0193171	0.119806	-0.216027	0.0449195	-0.247411	-0.0212754	-0.0845646
MZUSP 3717	D. albiventris	Male	-21.764	-52.1061	Sympatric	9.45133	2.24616	-0.07422	0.330952	-0.036979	0.285786	-0.0112131	0.225802	-0.030118	0.225749	-0.0208228	0.211524	-0.0128442	0.101453	0.0120363	0.10986	0.013833	0.0824625	-0.00726259	0.0701313	0.0202382	0.0812408	0.0251057	0.0451194	-0.0047532	0.0318421	0.0285844	0.0441133	0.0340363	0.00480981	-0.00086495	-0.00935277	0.0361952	0.00298165	0.0233102	-0.0222585	0.0489735	-0.0127758	0.110065	-0.227057	0.0455579	-0.253957	-0.0168914	-0.0846884
MZUSP 3719	D. albiventris	Male	-21.764	-52.1061	Sympatric	10.3585	2.3378	-0.0723779	0.345412	-0.0314489	0.296428	-0.00585004	0.231479	-0.0313319	0.23139	-0.0175259	0.21482	-0.0102304	0.10157	0.00936701	0.106682	0.0126768	0.0761404	-0.0104901	0.0656461	0.0160963	0.0744868	0.0204295	0.0398335	-0.00660224	0.0278334	0.0240921	0.0381825	0.0294137	0.00208571	-0.00219745	-0.0124006	0.0338202	-0.00101205	0.018363	-0.0254848	0.0486442	-0.0212048	0.106387	-0.225776	0.0377308	-0.247055	-0.0160037	-0.089275
MN 24957	D. albiventris	Male	-21.6111	-55.1683	Allopatric	9.26268	2.22599	-0.0859369	0.344912	-0.0391565	0.295332	-0.00734244	0.221498	-0.0322757	0.221341	-0.0197133	0.206303	-0.0114639	0.0956535	0.0130063	0.109782	0.0207437	0.0803554	-0.00864656	0.0680833	0.0252929	0.0777415	0.027402	0.0429933	-0.00503169	0.0337209	0.0311901	0.0415062	0.0351999	0.00450383	-0.0047823	-0.00557275	0.0352364	-0.00116019	0.0180033	-0.0239402	0.0576246	-0.0180216	0.121547	-0.212944	0.0348805	-0.247477	-0.0155402	-0.0978096
MZUSP 20177	D. albiventris	Male	-21.1667	-47.8149	Sympatric	8.19197	2.10315	-0.0848041	0.352557	-0.0359458	0.286958	-0.00656121	0.233322	-0.0335686	0.231894	-0.0183983	0.209989	-0.0190925	0.108691	0.0117364	0.119011	0.0172296	0.0784842	-0.0130767	0.067925	0.0213129	0.0796525	0.0296972	0.0374197	-0.00493278	0.0251686	0.0331133	0.0354741	0.0368661	-0.00691575	-0.00278115	-0.0232011	0.0415849	-0.00933311	0.0251241	-0.0330823	0.0539129	-0.0233476	0.106735	-0.213793	0.0314586	-0.235665	-0.0143302	-0.0931685
MN 22958	D. albiventris	Male	-20.7221	-46.6133	Sympatric	9.34084	2.2344	-0.0863539	0.352158	-0.0387894	0.296325	-0.00742561	0.242419	-0.0345776	0.241695	-0.0200019	0.226722	-0.0102433	0.0970325	0.0122899	0.108659	0.0187951	0.0714215	-0.00681216	0.0569576	0.0212096	0.0695177	0.0245684	0.0321944	-0.00696247	0.0183594	0.0285146	0.0319053	0.0366137	-0.00607969	-0.000672886	-0.0255795	0.0347108	-0.00849357	0.0263801	-0.0358884	0.0608344	-0.0137114	0.0971573	-0.208861	0.0349666	-0.225094	-0.0129302	-0.0975836
MN 22961	D. albiventris	Male	-20.7221	-46.6133	Sympatric	9.16504	2.2154	-0.0824193	0.341459	-0.0396569	0.284957	-0.00830236	0.224653	-0.0348959	0.225594	-0.0201701	0.207548	-0.0134912	0.0992584	0.0126255	0.115881	0.0169098	0.0783644	-0.00826158	0.0679094	0.0230812	0.0783656	0.0259422	0.0413204	-0.00302984	0.028966	0.0330636	0.0403723	0.0330778	0.00190155	-0.000168861	-0.012354	0.0387721	0.0014255	0.0212106	-0.0256496	0.0639342	-0.0080753	0.114328	-0.211795	0.0317034	-0.227496	-0.0101243	-0.0926164
MN 20957	D. albiventris	Male	-20.7221	-46.6133	Sympatric	9.6477	2.26672	-0.0769935	0.339255	-0.0384792	0.284457	-0.00738067	0.230972	-0.0333446	0.229209	-0.0179142	0.210088	-0.0130126	0.0971831	0.0102289	0.112563	0.017241	0.0774759	-0.00840962	0.06747	0.0209472	0.0774334	0.0246505	0.0407351	-0.00472703	0.0291252	0.0287643	0.0402758	0.0320043	-0.000943716	-0.00191751	-0.0137389	0.0336321	-0.00261102	0.0181363	-0.0255035	0.0673278	-0.00712878	0.129697	-0.207572	0.0362594	-0.241504	-0.0237707	-0.0896839
MZUSP 3779	D. albiventris	Male	-20.4435	-54.6478	Allopatric	9.6338	2.26528	-0.0825183	0.329856	-0.0364191	0.280741	-0.00358339	0.2157	-0.028952	0.214914	-0.0162199	0.197162	-0.0117623	0.103939	0.0136135	0.113023	0.0176539	0.0830692	-0.00920422	0.0716137	0.0207785	0.082648	0.0267539	0.0486128	-0.00648547	0.0341155	0.0288884	0.0468668	0.0338455	0.0122788	-0.000417016	-0.0030315	0.0357198	0.0102615	0.024557	-0.0144509	0.045946	-0.00988594	0.115988	-0.223007	0.0350232	-0.25219	-0.015346	-0.0812373
MN 13414	D. albiventris	Male	-19.6327	-43.8983	Sympatric	9.12533	2.21105	-0.089271	0.334575	-0.045545	0.290191	-0.0086667	0.238511	-0.0369467	0.23722	-0.0232276	0.216868	-0.0125808	0.099167	0.014795	0.110886	0.0229731	0.0739138	-0.00657265	0.0652113	0.0255753	0.0738613	0.0314727	0.0343329	-0.00332101	0.023506	0.0336816	0.0331733	0.0374248	-0.00259706	0.00414354	-0.0119695	0.0433234	-0.00494673	0.0261233	-0.0283982	0.0536276	-0.0103662	0.107682	-0.206644	0.0309503	-0.232242	-0.0131427	-0.095273
MN 3858	D. aurita	Female	-22.9631	-44.0414	Allopatric	10.7214	2.37224	-0.0916075	0.339284	-0.043029	0.286674	-0.0187639	0.235183	-0.0415047	0.234855	-0.0279876	0.215993	-0.0069234	0.101879	0.0158021	0.117371	0.0225059	0.0797267	-0.00113749	0.0717746	0.0268988	0.0835442	0.0349374	0.0429212	0.000408248	0.0342178	0.0389125	0.0421742	0.0416033	-0.00109489	0.00107607	-0.0188368	0.0447547	-0.0039989	0.0313004	-0.0309457	0.0480468	-0.0247936	0.0921965	-0.227748	0.0324746	-0.243861	-0.00873975	-0.104785
MN 73762	D. aurita	Female	-22.9631	-44.0414	Allopatric	10.919	2.3905	-0.0954391	0.34946	-0.0337924	0.307626	-0.00418362	0.252728	-0.0287072	0.251948	-0.0136129	0.218066	-0.0157975	0.101635	0.00956761	0.11247	0.0158501	0.0733324	-0.0126661	0.0607422	0.0200854	0.0725539	0.0254593	0.0320815	-0.00632751	0.0203119	0.0320085	0.0301151	0.0362381	-0.0136384	-0.00227568	-0.026681	0.035168	-0.0185315	0.0193106	-0.0467106	0.0510668	-0.0271972	0.101138	-0.21367	0.0330635	-0.230633	-0.00762236	-0.0947921
MN 73769	D. aurita	Female	-22.9631	-44.0414	Allopatric	10.1539	2.31786	-0.0918896	0.357396	-0.0394527	0.30665	-0.0164261	0.247726	-0.037747	0.246868	-0.0288594	0.226225	-0.012068	0.104403	0.0187029	0.113694	0.0210225	0.0735411	-0.00895502	0.0618357	0.0245033	0.07403	0.0318624	0.0302316	-0.00468261	0.0165136	0.0375364	0.0283611	0.0412247	-0.0197813	-0.00180304	-0.0376076	0.0399289	-0.0222841	0.0253294	-0.0508706	0.0576362	-0.0275394	0.0984814	-0.207226	0.0309892	-0.226398	-0.00669094	-0.0990809
MN 28903	D. aurita	Female	-22.934	-42.8246	Allopatric	10.6848	2.36882	-0.0868957	0.353447	-0.0373111	0.306655	-0.0122601	0.254512	-0.0338161	0.255013	-0.0225504	0.234346	-0.0112673	0.0967872	0.0162566	0.107993	0.0201594	0.0658386	-0.0099493	0.057915	0.0253743	0.0648172	0.0270294	0.0269167	-0.00668788	0.0173909	0.032243	0.0255681	0.0371657	-0.0113834	-0.00541644	-0.0273619	0.0374616	-0.0153032	0.0225509	-0.0416374	0.0517785	-0.0219694	0.0901337	-0.206828	0.0435331	-0.228659	-0.0113105	-0.107981
MN 50626	D. aurita	Female	-22.934	-42.8246	Allopatric	10.507	2.35204	-0.0856438	0.35522	-0.0389274	0.308947	-0.0156411	0.246413	-0.0347658	0.246049	-0.02323	0.229118	-0.0161987	0.102309	0.0139534	0.111788	0.0180531	0.0696646	-0.0124116	0.0591922	0.025003	0.0681495	0.0271273	0.0259859	-0.00762393	0.0154311	0.0333883	0.0261036	0.0417488	-0.0149551	-0.00114547	-0.0306077	0.0398435	-0.0186177	0.0291214	-0.0445435	0.0566461	-0.0179894	0.0935043	-0.203938	0.0363438	-0.233705	-0.00936095	-0.101669
MN 1179	D. aurita	Female	-22.9171	-43.1974	Allopatric	9.43887	2.24484	-0.0941354	0.358817	-0.0425986	0.300902	-0.0187403	0.256993	-0.0371997	0.256961	-0.0271837	0.242166	-0.00819405	0.104131	0.0146126	0.112663	0.020857	0.0659335	-0.00640749	0.0604658	0.0269732	0.0665423	0.0316453	0.0229878	-0.0051934	0.013161	0.0357213	0.0206264	0.0415158	-0.0239685	-0.000215665	-0.0379675	0.0394324	-0.0258647	0.0255064	-0.0568004	0.058482	-0.0233352	0.096635	-0.204088	0.0417005	-0.224057	-0.0138636	-0.102214
MN 5615	D. aurita	Female	-22.9171	-43.1974	Allopatric	10.8042	2.37993	-0.0913134	0.350909	-0.0408992	0.302799	-0.0178109	0.245441	-0.0390584	0.245366	-0.0279304	0.228866	-0.0114166	0.0989427	0.0164846	0.114471	0.0256758	0.0725152	-0.00761114	0.0652313	0.0291784	0.0715407	0.030369	0.0294232	-0.00256098	0.0214498	0.0380397	0.028879	0.0391952	-0.0115006	0.00112607	-0.0237541	0.0385698	-0.0149954	0.0254762	-0.0396394	0.0479734	-0.0322233	0.108266	-0.209367	0.0293196	-0.232534	-0.00732303	-0.106813
MN 10486	D. aurita	Female	-22.9171	-43.1974	Allopatric	11.0344	2.40102	-0.0782999	0.342341	-0.0363747	0.298647	-0.015652	0.244782	-0.0348672	0.245398	-0.0257038	0.224867	-0.0138797	0.102227	0.0147472	0.108718	0.0188946	0.0743524	-0.0114064	0.0641506	0.0236125	0.0743663	0.0267685	0.0335961	-0.00489179	0.0264216	0.0372193	0.0316057	0.0373353	-0.0064795	-0.000378838	-0.0177155	0.0366712	-0.00951464	0.0249416	-0.032133	0.0525643	-0.0273295	0.094912	-0.211901	0.0241846	-0.228967	-0.00483722	-0.106026
MN 42795	D. aurita	Female	-22.6615	-43.0312	Allopatric	9.85337	2.28781	-0.093801	0.35745	-0.0435584	0.307915	-0.0211039	0.25275	-0.0387766	0.251832	-0.0288025	0.234103	-0.0147675	0.10025	0.0134586	0.114947	0.0202602	0.0709704	-0.0106391	0.0582455	0.0268081	0.0703611	0.0311232	0.0258378	-0.0038155	0.0139016	0.0372882	0.0255597	0.0456281	-0.0197579	-0.00118816	-0.0372503	0.0430456	-0.0239211	0.0292484	-0.0531284	0.0733465	-0.0333156	0.0961454	-0.212192	0.0341144	-0.230081	-0.0101517	-0.0983441
MN 46509	D. aurita	Female	-22.6615	-43.0312	Allopatric	9.70027	2.27215	-0.0896767	0.362193	-0.0380788	0.308663	-0.016834	0.255706	-0.0354909	0.254709	-0.0244815	0.236085	-0.0125069	0.0964715	0.0174551	0.107213	0.0202525	0.0662955	-0.0107464	0.0565159	0.0256026	0.0658194	0.0293497	0.0262617	-0.0068611	0.0129672	0.0337994	0.0230896	0.0402869	-0.0187036	-0.00378189	-0.0359433	0.0347342	-0.0215702	0.0240758	-0.0502983	0.0614984	-0.0339697	0.0972608	-0.203536	0.0327738	-0.229176	-0.00838399	-0.094525
MN 50190	D. aurita	Female	-22.5343	-42.9898	Allopatric	9.91755	2.29431	-0.0908448	0.356449	-0.0431185	0.304616	-0.0203417	0.253351	-0.0392175	0.253153	-0.0278649	0.231978	-0.0119304	0.100652	0.0146091	0.111547	0.0208398	0.0709013	-0.0087924	0.0577251	0.0247307	0.0714433	0.0292908	0.0285798	-0.0035433	0.0152483	0.0364604	0.0275012	0.0432325	-0.0170357	-0.0022065	-0.034533	0.0423247	-0.0202839	0.0289082	-0.0522604	0.0647368	-0.0348779	0.0948646	-0.215791	0.0426353	-0.233985	-0.0136402	-0.100279
MN 43753	D. aurita	Female	-22.0543	-42.6766	Allopatric	10.051	2.30767	-0.0874883	0.356607	-0.0386799	0.307514	-0.0167159	0.25382	-0.0362689	0.255071	-0.027048	0.236608	-0.014235	0.104285	0.013505	0.116412	0.0179876	0.069698	-0.0130736	0.0559686	0.0235796	0.0706225	0.0287861	0.024674	-0.00757995	0.012646	0.0340063	0.0255851	0.0406474	-0.0184505	0.0028221	-0.0320264	0.0418663	-0.0214119	0.029254	-0.0495624	0.0572078	-0.0321921	0.0942936	-0.207333	0.0347282	-0.222365	-0.00508884	-0.114027
MN 50332	D. aurita	Female	-22.0543	-42.6766	Allopatric	10.1545	2.31792	-0.0879119	0.35174	-0.0361073	0.297872	-0.0141983	0.244703	-0.0336886	0.245538	-0.02477	0.225459	-0.00905234	0.103244	0.0142591	0.10988	0.0183515	0.0739497	-0.00636246	0.0675955	0.0245562	0.0749305	0.027221	0.0323375	-0.00475376	0.0253003	0.0348437	0.0326892	0.0368473	-0.0106294	-0.00318689	-0.0235941	0.0366777	-0.014457	0.0227265	-0.0432325	0.0513732	-0.0318374	0.102603	-0.215977	0.033091	-0.229961	-0.01165	-0.103517
MN 7721	D. aurita	Female	-21.8874	-42.7046	Allopatric	9.56223	2.25782	-0.0883727	0.353986	-0.0417362	0.305009	-0.0176045	0.244089	-0.0360688	0.242657	-0.0248176	0.229003	-0.0137495	0.101699	0.0173103	0.11249	0.0191396	0.0736866	-0.00857068	0.0622812	0.0243002	0.0742495	0.0329296	0.0316303	-0.00482731	0.0216966	0.0337147	0.030549	0.0423573	-0.0124412	-0.00177563	-0.030013	0.042811	-0.0146462	0.0317307	-0.0450473	0.0563625	-0.03043	0.0981665	-0.206964	0.0355289	-0.225239	-0.0154151	-0.110493
MN 7722	D. aurita	Female	-21.8874	-42.7046	Allopatric	10.0557	2.30813	-0.0925334	0.356471	-0.0388199	0.301526	-0.0143188	0.249858	-0.0370297	0.250286	-0.026775	0.229951	-0.00967179	0.102984	0.0181271	0.112659	0.0224313	0.0698948	-0.00475041	0.0631411	0.027279	0.0715605	0.0325579	0.0284785	-0.00433196	0.0200109	0.0384065	0.0272376	0.0375184	-0.01461	-0.000655113	-0.0250365	0.0365825	-0.0181859	0.0199646	-0.0436473	0.050629	-0.0284397	0.0939546	-0.215509	0.0395879	-0.231285	-0.0167005	-0.109837
MN 20940	D. aurita	Female	-21.7629	-43.3417	Allopatric	9.97148	2.29973	-0.0977291	0.354872	-0.0425326	0.310171	-0.0148049	0.251992	-0.0356142	0.249888	-0.0236746	0.229669	-0.0146635	0.0999731	0.012695	0.110573	0.0198771	0.072156	-0.00931966	0.0634274	0.0257491	0.0711037	0.029189	0.0290131	-0.00514579	0.0181185	0.0362428	0.0284904	0.0429441	-0.0173863	-0.0010482	-0.0304956	0.0428325	-0.0243958	0.0272463	-0.0535798	0.0648977	-0.0308339	0.0964428	-0.211869	0.0288938	-0.228607	-0.00952968	-0.105534
MN 5718	D. aurita	Female	-19.9433	-40.5965	Allopatric	10.1962	2.32201	-0.0903914	0.359058	-0.0384778	0.305175	-0.0126292	0.246937	-0.0329693	0.247008	-0.0218941	0.233298	-0.0125199	0.0995141	0.0129397	0.110544	0.0197832	0.0698538	-0.00980329	0.0591555	0.0232798	0.0701584	0.0285307	0.0278838	-0.0045554	0.0165622	0.0313912	0.027555	0.0385491	-0.0137761	0.000365718	-0.0288906	0.0375904	-0.0159975	0.0244537	-0.0464505	0.0566239	-0.023385	0.0925211	-0.209404	0.0273021	-0.229193	-0.00657233	-0.101953
UFSC801	D. aurita	Female	-27.5981	-48.5206	Sympatric	9.66844	2.26887	-0.0857428	0.357044	-0.0387154	0.304391	-0.018221	0.246383	-0.0388385	0.24549	-0.027105	0.230695	-0.0168204	0.0992141	0.0123556	0.114241	0.0206105	0.0736825	-0.0126958	0.0569484	0.0214104	0.0729525	0.0316709	0.0301857	-0.00477446	0.0152251	0.0359364	0.0288411	0.0438919	-0.0136453	0.00569965	-0.032504	0.0424506	-0.015621	0.0303614	-0.0455896	0.0578994	-0.0279605	0.0983949	-0.212086	0.0278011	-0.233503	-0.0101231	-0.0997472
UFSC830	D. aurita	Female	-27.5981	-48.5206	Sympatric	9.6286	2.26474	-0.0810353	0.356684	-0.0351874	0.302127	-0.0191959	0.249278	-0.0371917	0.248868	-0.0256168	0.227674	-0.00907571	0.0996515	0.011045	0.111939	0.0169135	0.0716645	-0.00932138	0.060438	0.0230269	0.0716812	0.0281837	0.0288864	-0.00488723	0.0183585	0.0339368	0.02962	0.0398166	-0.0149714	0.000277496	-0.0276763	0.0401895	-0.019286	0.0240737	-0.0448777	0.0546224	-0.0339998	0.0857073	-0.204479	0.0238801	-0.229835	-0.00638163	-0.0928317
MHNCI 3881	D. aurita	Female	-26.0998	-49.4268	Sympatric	10.4518	2.34677	-0.0800323	0.338752	-0.0353136	0.284729	-0.00918308	0.233699	-0.0289646	0.233752	-0.0192528	0.21431	-0.0128254	0.104729	0.0122206	0.115714	0.0162334	0.0793691	-0.00980138	0.0695949	0.0208651	0.0801457	0.026117	0.0418587	-0.00648626	0.0295803	0.0322228	0.0416729	0.0348109	0.00116291	0.00125981	-0.0142987	0.033631	-0.00299906	0.0236281	-0.0294677	0.0474736	-0.0204473	0.104127	-0.224039	0.0346583	-0.237165	-0.0108564	-0.100122
MZUSP 9644	D. aurita	Female	-25.8844	-48.5762	Sympatric	10.8712	2.38612	-0.0888393	0.346575	-0.0410732	0.297994	-0.0165248	0.243799	-0.0398936	0.243901	-0.0271737	0.222538	-0.0108687	0.100655	0.0162001	0.114	0.0257497	0.0770566	-0.00843974	0.0625718	0.0260331	0.0753956	0.0297473	0.0337697	-0.00406793	0.0231076	0.0347382	0.0343766	0.0398873	-0.00745063	-0.00227294	-0.0271504	0.0387843	-0.0108173	0.0266543	-0.0392688	0.055071	-0.0318472	0.0984862	-0.223597	0.0281016	-0.239988	-0.006766	-0.0923637
MHNCI 28	D. aurita	Female	-25.8167	-48.55	Sympatric	11.0635	2.40365	-0.0876422	0.343157	-0.0394991	0.29135	-0.0209546	0.237471	-0.0393711	0.237018	-0.0286571	0.219468	-0.00641225	0.0987116	0.0206346	0.111456	0.0248597	0.0754712	-0.00400407	0.0664866	0.0272326	0.0760386	0.0305559	0.0385835	-0.00233592	0.0284903	0.0353632	0.0380459	0.0391102	0.00204146	0.00223533	-0.0103556	0.0401651	-0.000551946	0.0253334	-0.0262428	0.0481365	-0.0342336	0.0939933	-0.222564	0.0315057	-0.24143	-0.00989627	-0.101522
MHNCI 206	D. aurita	Female	-25.6804	-54.434	Sympatric	10.3559	2.33756	-0.0874789	0.349877	-0.0400857	0.295266	-0.0150791	0.235278	-0.0353794	0.235304	-0.0249642	0.220963	-0.0130258	0.101384	0.0159909	0.112837	0.019049	0.0774256	-0.00887251	0.0637298	0.0228958	0.0762964	0.0273305	0.0378906	-0.00472829	0.0263277	0.0334023	0.0383636	0.0362286	-0.00466649	0.00212342	-0.0157968	0.0408619	-0.00652888	0.0261697	-0.0352236	0.0543664	-0.0291275	0.101166	-0.221534	0.0409919	-0.248575	-0.00406611	-0.0972117
MHNCI 207	D. aurita	Female	-25.6804	-54.434	Sympatric	9.9148	2.29403	-0.08655	0.357327	-0.0415777	0.30529	-0.0213829	0.244404	-0.0414225	0.243863	-0.0304035	0.228554	-0.0116984	0.102373	0.0164787	0.115167	0.0237118	0.0735719	-0.00754569	0.0616701	0.0278574	0.0714537	0.0336117	0.0287828	-0.00637238	0.0129843	0.0352167	0.0268166	0.0424591	-0.0150365	-0.00147117	-0.0337833	0.0400596	-0.0184315	0.0318207	-0.0476968	0.0551628	-0.0279966	0.0992676	-0.211586	0.0338967	-0.227897	-0.00819836	-0.0947464
MHNCI 4326	D. aurita	Female	-25.3222	-49.1579	Sympatric	9.98884	2.30147	-0.0840149	0.357204	-0.0368326	0.304395	-0.0153202	0.245295	-0.0367902	0.245733	-0.0243621	0.225147	-0.0141594	0.0996129	0.0145501	0.110714	0.0167192	0.0721119	-0.00985364	0.0615151	0.0202804	0.073349	0.0284609	0.0305334	-0.00622256	0.0203081	0.032762	0.0298732	0.0408837	-0.00841682	0.00180186	-0.0289469	0.0392691	-0.0124906	0.0274796	-0.0414958	0.0535273	-0.0270939	0.100041	-0.212744	0.0285268	-0.233461	-0.0055966	-0.102732
MZUSP 3906	D. aurita	Female	-25.1447	-47.9651	Sympatric	10.1119	2.31371	-0.0864643	0.353034	-0.041034	0.303297	-0.0185206	0.249293	-0.0381255	0.2502	-0.0274124	0.22784	-0.0116786	0.10162	0.0142874	0.113382	0.018408	0.0729357	-0.00729941	0.0606597	0.0261264	0.0747861	0.0330876	0.0330671	-0.00368931	0.019176	0.0377521	0.0292321	0.039329	-0.0163851	-0.00106678	-0.0290137	0.0390953	-0.0199951	0.0204466	-0.0466669	0.0592638	-0.0304474	0.0991298	-0.219698	0.0316463	-0.231218	-0.0101436	-0.103583
MZUSP 27763	D. aurita	Female	-25.1447	-47.9651	Sympatric	10.0037	2.30295	-0.0936334	0.362876	-0.0406082	0.310612	-0.0176065	0.25408	-0.0395768	0.254003	-0.02559	0.236121	-0.0133971	0.100493	0.0172221	0.112448	0.0228867	0.0700164	-0.010909	0.0582389	0.0276723	0.0690914	0.0310659	0.022897	-0.00905148	0.0101522	0.0369231	0.0214716	0.0413692	-0.0246987	-0.00496707	-0.0421058	0.040391	-0.0273725	0.0229491	-0.0566912	0.0665824	-0.0380516	0.10307	-0.208346	0.0341161	-0.232469	-0.0129459	-0.0892639
MHNCI 2662	D. aurita	Female	-25.1204	-50.172	Sympatric	10.4008	2.34188	-0.0882808	0.36335	-0.0412785	0.307594	-0.0183129	0.243	-0.0378376	0.242161	-0.0281142	0.22839	-0.011972	0.0985231	0.0148515	0.109835	0.0187389	0.0687252	-0.00676197	0.0607871	0.0270754	0.0687429	0.0294626	0.0299649	-0.000475967	0.0190328	0.0369144	0.0278119	0.0381337	-0.011718	0.00306629	-0.0263814	0.0406232	-0.0152159	0.0261673	-0.0411655	0.0501613	-0.0306562	0.0875675	-0.215671	0.023726	-0.225038	-0.00289114	-0.0964111
MZUSP 16595	D. aurita	Female	-24.3161	-47.8542	Sympatric	9.69527	2.27164	-0.0910622	0.351041	-0.0414022	0.306162	-0.0181502	0.248682	-0.0396583	0.248106	-0.0278064	0.227314	-0.0149814	0.0994733	0.0146209	0.113012	0.0221551	0.0718734	-0.00932793	0.0582607	0.0250693	0.0730626	0.0334298	0.0314161	-0.00233228	0.017097	0.0375344	0.0296945	0.0454313	-0.0138535	0.000644284	-0.0312175	0.0431648	-0.0177088	0.0275857	-0.0457677	0.0577065	-0.0316722	0.0998364	-0.213284	0.0300182	-0.230834	-0.00779855	-0.0972217
MZUSP 16596	D. aurita	Female	-24.3161	-47.8542	Sympatric	10.1642	2.31887	-0.0971511	0.353269	-0.0449124	0.29946	-0.0215384	0.246407	-0.0402499	0.246514	-0.0316529	0.225767	-0.00986604	0.0993978	0.0181173	0.112601	0.0262712	0.0741692	-0.00710648	0.0601041	0.0273748	0.0732012	0.0348852	0.0326503	-0.00234119	0.0178211	0.0390076	0.0331703	0.0459722	-0.0110484	0.00244135	-0.0247248	0.044137	-0.0147999	0.0284925	-0.0464331	0.0624369	-0.0331113	0.1035	-0.213081	0.0281998	-0.229564	-0.011227	-0.10376
MZUSP 9663	D. aurita	Female	-23.8544	-46.1396	Allopatric	10.8923	2.38806	-0.0895381	0.350908	-0.0421974	0.299924	-0.0208803	0.249073	-0.0391656	0.248781	-0.0266317	0.233356	-0.0111688	0.0990516	0.017197	0.110095	0.0210619	0.0693052	-0.00847663	0.0556356	0.0277335	0.069857	0.0310391	0.0300695	-0.0023125	0.0152012	0.0377342	0.0301068	0.0416326	-0.0114578	0.00227677	-0.024534	0.0373231	-0.0129379	0.0234884	-0.0380272	0.0505876	-0.0332181	0.0975559	-0.215626	0.0341468	-0.238524	-0.00593846	-0.0952402
MZUSP 30667	D. aurita	Female	-23.7803	-46.5293	Allopatric	9.43867	2.24482	-0.0902115	0.360343	-0.0380674	0.301443	-0.0173887	0.247165	-0.0382506	0.246479	-0.0274386	0.22904	-0.0141031	0.104961	0.0180376	0.115585	0.0254228	0.0724246	-0.0105272	0.0608086	0.0255176	0.0708838	0.0333866	0.0282623	-0.00710407	0.0148386	0.0377379	0.02439	0.0433104	-0.0186239	-0.00384783	-0.0326925	0.040424	-0.022143	0.0274409	-0.0520376	0.0530454	-0.0307171	0.0935772	-0.196627	0.0355381	-0.232969	-0.0110041	-0.0922103
MZUSP 30768	D. aurita	Female	-23.7803	-46.5293	Allopatric	10.6839	2.36874	-0.0897821	0.344483	-0.042973	0.294774	-0.0200185	0.245067	-0.0380166	0.24458	-0.0277867	0.226493	-0.0092705	0.106019	0.0191195	0.114233	0.0219339	0.0749133	-0.00735973	0.0649603	0.0266101	0.0736431	0.02993	0.033856	-0.00410629	0.0207909	0.0363068	0.0326544	0.0413462	-0.00755037	4.37733e-05	-0.0274802	0.0400178	-0.0107687	0.0304759	-0.039636	0.0506751	-0.0273768	0.0900232	-0.222957	0.0320085	-0.245273	-0.00485087	-0.0929259
MZUSP 27439	D. aurita	Female	-23.7627	-45.7897	Allopatric	10.7769	2.3774	-0.0886786	0.356616	-0.039721	0.299644	-0.0198522	0.248775	-0.0377767	0.248089	-0.0268553	0.22259	-0.0111324	0.0999409	0.0160491	0.111685	0.0218081	0.0718958	-0.00705234	0.0593274	0.0270985	0.0694672	0.0300339	0.0319871	-0.00449368	0.019615	0.0333258	0.0301913	0.0389951	-0.00788509	0.00304121	-0.0259856	0.0417177	-0.00823725	0.0265573	-0.0382929	0.0482919	-0.0351894	0.0931247	-0.220777	0.0295477	-0.242287	-0.00807803	-0.0959312
MZUSP 27440	D. aurita	Female	-23.7627	-45.7897	Allopatric	10.2308	2.32541	-0.0939972	0.353079	-0.0412464	0.303384	-0.0163393	0.247574	-0.0400255	0.245812	-0.0265687	0.225843	-0.0128193	0.101996	0.0178752	0.112916	0.0225957	0.0723315	-0.00917132	0.06213	0.0280067	0.0726156	0.0313312	0.0291155	-0.00567222	0.0201873	0.0363094	0.027827	0.0390506	-0.0144143	0.001744	-0.0274918	0.0417757	-0.017114	0.0245096	-0.042578	0.060099	-0.0314019	0.111456	-0.211704	0.0297433	-0.235387	-0.0114685	-0.100561
MZUSP 17371	D. aurita	Female	-23.7165	-49.4909	Sympatric	10.0463	2.3072	-0.0869919	0.340358	-0.035235	0.291488	-0.0132392	0.233787	-0.034057	0.232541	-0.0215063	0.219188	-0.00896136	0.105559	0.0125238	0.113113	0.014476	0.076148	-0.00691634	0.067033	0.0210537	0.0796742	0.0292489	0.0430821	-0.00851303	0.0282882	0.0320852	0.0393356	0.0373144	-4.50652e-05	-0.0028214	-0.0144596	0.0372726	-0.00370329	0.0230041	-0.0314546	0.0545662	-0.0308684	0.105485	-0.231509	0.0327973	-0.238737	-0.00799252	-0.0938942
MZUSP 17373	D. aurita	Female	-23.7165	-49.4909	Sympatric	10.4904	2.35046	-0.0789424	0.34989	-0.0348579	0.296757	-0.0149631	0.240568	-0.0349353	0.238654	-0.0223721	0.222291	-0.00865448	0.10304	0.0119441	0.108733	0.0132978	0.0754698	-0.00732761	0.0630165	0.0192595	0.0769191	0.0268142	0.037852	-0.00715021	0.0274602	0.0303167	0.0379678	0.0369953	-0.00488425	-0.00380726	-0.0205105	0.0360781	-0.00741904	0.0232726	-0.0366424	0.0548758	-0.0305854	0.103828	-0.223047	0.0295119	-0.240037	-0.00716036	-0.100759
MZUSP 17374	D. aurita	Female	-23.7165	-49.4909	Sympatric	9.35178	2.23557	-0.0859891	0.346939	-0.0352355	0.293937	-0.0149667	0.238471	-0.0362091	0.238176	-0.0230732	0.220017	-0.013377	0.10894	0.0128121	0.115388	0.0188773	0.078817	-0.0124083	0.063366	0.0243114	0.0790248	0.0287539	0.0374687	-0.00760757	0.0259683	0.034447	0.0376862	0.0386096	-0.010099	-0.00373348	-0.0210521	0.0403009	-0.0136624	0.0239536	-0.0402063	0.0551084	-0.0348646	0.107344	-0.221289	0.0458612	-0.240232	-0.0130834	-0.095018
MZUSP 17375	D. aurita	Female	-23.7165	-49.4909	Sympatric	9.94672	2.29724	-0.0892334	0.344325	-0.0384794	0.293924	-0.0156636	0.246907	-0.0359469	0.247953	-0.0278975	0.231488	-0.00921617	0.101902	0.0143693	0.108805	0.0178864	0.0736114	-0.00506762	0.057966	0.0251076	0.0756379	0.0335909	0.0328678	-0.00488569	0.0265205	0.0345879	0.0324241	0.036419	-0.00869371	7.94244e-05	-0.0193326	0.0379544	-0.0103326	0.0219369	-0.0393234	0.048874	-0.0310541	0.0965305	-0.225425	0.0343351	-0.241361	-0.00428983	-0.0965638
MZUSP 10321	D. aurita	Female	-23.7015	-46.6969	Sympatric	9.69622	2.27174	-0.0891762	0.355056	-0.0444924	0.310686	-0.0190086	0.250587	-0.0398158	0.24985	-0.0285232	0.228295	-0.0127644	0.100764	0.015738	0.115219	0.024736	0.073301	-0.0107472	0.057432	0.0262616	0.0725848	0.0335313	0.0296211	-0.00520292	0.0131743	0.0368627	0.0266924	0.0441196	-0.0157735	0.00268231	-0.034791	0.0419747	-0.0203354	0.0288997	-0.051234	0.0572557	-0.0410415	0.0998163	-0.208898	0.026878	-0.232672	-0.0095541	-0.0907987
MZUSP 10323	D. aurita	Female	-23.7015	-46.6969	Sympatric	9.96176	2.29875	-0.0845208	0.348107	-0.037966	0.30147	-0.0133918	0.245964	-0.0352452	0.246047	-0.0243865	0.226786	-0.0140771	0.101162	0.0140215	0.114515	0.016687	0.072257	-0.0132389	0.0585597	0.0224421	0.073038	0.0289177	0.033841	-0.00777962	0.0185278	0.0319484	0.0308179	0.041481	-0.00613993	0.00223019	-0.0291966	0.0379691	-0.00998038	0.0324382	-0.0397056	0.0516636	-0.0338493	0.100379	-0.212275	0.0353988	-0.237004	-0.00780081	-0.0938782
MZUSP 10324	D. aurita	Female	-23.7015	-46.6969	Sympatric	10.2517	2.32745	-0.0943075	0.346684	-0.0441804	0.297733	-0.0181399	0.247336	-0.0400952	0.247662	-0.0297846	0.224004	-0.00912314	0.100883	0.0180843	0.112472	0.0225875	0.071041	-0.00663952	0.0610187	0.0300643	0.0714021	0.0340005	0.030219	-0.00374506	0.0183971	0.0366027	0.0281242	0.0441368	-0.0128863	0.000676956	-0.0213795	0.0415572	-0.0168978	0.0261819	-0.0434668	0.0615666	-0.0173332	0.0953027	-0.21508	0.0342477	-0.233309	-0.00904598	-0.0959954
MZUSP 10325	D. aurita	Female	-23.7015	-46.6969	Sympatric	9.97186	2.29977	-0.0866179	0.346663	-0.0389323	0.292615	-0.0176146	0.237038	-0.0360388	0.237206	-0.0273428	0.222201	-0.0116221	0.103447	0.0178859	0.113309	0.0238746	0.075686	-0.0094628	0.0642534	0.026098	0.0742997	0.0328864	0.0342773	-0.00486072	0.0244068	0.0349121	0.031431	0.040123	-0.00452058	-0.00103573	-0.0217639	0.0363677	-0.00851183	0.0218714	-0.0339134	0.0542406	-0.0225105	0.105074	-0.212176	0.026299	-0.235651	-0.00542831	-0.0926624
MZUSP 16572	D. aurita	Female	-23.6311	-45.8697	Allopatric	10.8532	2.38446	-0.0805714	0.34463	-0.0401154	0.301699	-0.0114207	0.239807	-0.037057	0.237135	-0.0207369	0.216229	-0.0110359	0.10042	0.0128334	0.112137	0.0189448	0.0725638	-0.0088579	0.0625722	0.0230838	0.073179	0.0286584	0.0343711	-0.00479777	0.0219122	0.031024	0.0331282	0.0391803	-0.00510086	-0.00150363	-0.0192854	0.0332748	-0.00783402	0.0228962	-0.0304003	0.049927	-0.0206865	0.111212	-0.211614	0.0268469	-0.244983	-0.00917963	-0.09111
MZUSP 9786	D. aurita	Female	-23.623	-45.4118	Allopatric	8.91777	2.18805	-0.0962732	0.356012	-0.0462601	0.308938	-0.0236818	0.252237	-0.0451897	0.251103	-0.0321603	0.23745	-0.0132314	0.0975568	0.0172567	0.113728	0.0227823	0.0697665	-0.00858283	0.0559857	0.0281635	0.0696462	0.0363405	0.0268241	-0.00168435	0.0107099	0.0396536	0.0239609	0.0505994	-0.0220089	-0.00015382	-0.0344577	0.0466554	-0.0248102	0.031643	-0.0558967	0.0710615	-0.0325041	0.103701	-0.207673	0.031419	-0.221817	-0.0138043	-0.0951757
MZUSP 9787	D. aurita	Female	-23.623	-45.4118	Allopatric	10.7439	2.37434	-0.0879102	0.339013	-0.0407422	0.296929	-0.0148263	0.241153	-0.0362372	0.241706	-0.023948	0.222234	-0.0116344	0.103504	0.0183613	0.111021	0.0212256	0.0789506	-0.00884403	0.0674719	0.0228573	0.0779734	0.0292485	0.0384188	-0.00557484	0.026975	0.0320097	0.0359123	0.0381881	-0.0047086	-0.000408893	-0.0200294	0.0385659	-0.0070665	0.0270412	-0.0363953	0.0612884	-0.029466	0.0999853	-0.22454	0.0308497	-0.247139	-0.0141881	-0.101209
MZUSP 16594	D. aurita	Female	-23.623	-45.4118	Allopatric	9.96876	2.29946	-0.0927768	0.348026	-0.0394777	0.296644	-0.018334	0.247071	-0.0403237	0.245881	-0.0261608	0.226327	-0.00765593	0.105143	0.0151932	0.113223	0.0171966	0.0750052	-0.00530711	0.0656363	0.0226871	0.0753673	0.0316383	0.0352442	-0.0037441	0.0221376	0.0362746	0.0326627	0.0407125	-0.0106466	0.000397626	-0.0206702	0.0441077	-0.0143614	0.0241173	-0.0416885	0.0524532	-0.0371833	0.11507	-0.213794	0.0355693	-0.242945	-0.00852955	-0.104263
MZUSP 10138	D. aurita	Female	-23.6163	-45.95	Allopatric	9.85028	2.2875	-0.0895651	0.349623	-0.0423026	0.298954	-0.0153248	0.240805	-0.0350077	0.240496	-0.0257409	0.219076	-0.00832155	0.104525	0.0168083	0.113496	0.0208505	0.0745628	-0.00598511	0.065255	0.0270399	0.0739074	0.0317139	0.0369762	-0.00558592	0.0253885	0.0327757	0.0355555	0.0379822	-0.00676273	-0.000985271	-0.0194245	0.0394449	-0.0111163	0.0277145	-0.0405474	0.0555712	-0.0319241	0.0995046	-0.218933	0.0278157	-0.232108	-0.0104367	-0.100933
MZUSP 12874	D. aurita	Female	-23.6163	-45.95	Allopatric	10.9683	2.39501	-0.0898848	0.343585	-0.0398991	0.303919	-0.0121385	0.241642	-0.0322372	0.24126	-0.0194033	0.218725	-0.0107011	0.0991227	0.0149427	0.111539	0.0202182	0.0753558	-0.00673004	0.0634136	0.0230352	0.0759605	0.0271463	0.0358741	-0.00377222	0.0271553	0.0314755	0.0375573	0.036375	-0.00302015	-0.00193753	-0.0142942	0.0364738	-0.00611057	0.0169574	-0.03277	0.0509674	-0.0321998	0.104056	-0.226187	0.0278735	-0.2464	-0.003503	-0.103025
MZUSP 16440	D. aurita	Female	-23.6163	-45.95	Allopatric	9.31703	2.23184	-0.0920073	0.356562	-0.0422285	0.29728	-0.0200468	0.248788	-0.0393964	0.24864	-0.0295478	0.22615	-0.013519	0.100762	0.0165077	0.114831	0.0252196	0.0726837	-0.0095351	0.0604509	0.0263752	0.0701614	0.0325773	0.0320139	-0.0036778	0.0186783	0.038435	0.0335798	0.0445386	-0.0133351	0.00298848	-0.0292446	0.0460827	-0.0186763	0.0293428	-0.0463058	0.0574141	-0.0398039	0.103663	-0.203536	0.0201738	-0.232533	-0.00981767	-0.0961761
MZUSP 9647	D. aurita	Female	-23.6092	-46.9247	Sympatric	10.1694	2.31939	-0.0860301	0.349306	-0.0361659	0.299706	-0.0167972	0.252479	-0.0359774	0.252396	-0.0208021	0.224744	-0.0135299	0.0973787	0.0116377	0.110431	0.0166094	0.0737626	-0.0103781	0.0616763	0.020936	0.0744073	0.0260421	0.0333979	-0.00576812	0.0201396	0.0326824	0.0336026	0.0385933	-0.0086606	0.00211897	-0.028197	0.0404601	-0.0111601	0.0270638	-0.0409797	0.0584046	-0.0374463	0.102477	-0.221736	0.0283551	-0.23938	-0.0109443	-0.101739
MZUSP 9652	D. aurita	Female	-23.6092	-46.9247	Sympatric	10.2903	2.3312	-0.0872887	0.348868	-0.038321	0.299196	-0.015943	0.24294	-0.0365341	0.242183	-0.0238422	0.224441	-0.0105188	0.101339	0.0153627	0.112165	0.0197532	0.0738957	-0.00794642	0.0642373	0.0239943	0.074606	0.0276815	0.035295	-0.00605258	0.0255921	0.032523	0.034023	0.0380639	-0.00720927	-0.00367925	-0.0228366	0.0362054	-0.0103187	0.0199931	-0.0387818	0.0558982	-0.0375215	0.0977202	-0.22363	0.0408557	-0.244024	-0.00286873	-0.0959976
MZUSP 9653	D. aurita	Female	-23.6092	-46.9247	Sympatric	9.9437	2.29694	-0.0864474	0.355036	-0.037997	0.301674	-0.018426	0.245807	-0.0377164	0.245354	-0.0265516	0.225276	-0.01429	0.102749	0.0154335	0.113877	0.0226348	0.0736312	-0.0107115	0.0613759	0.0231649	0.0733828	0.0335398	0.0311249	-0.00684789	0.0189643	0.0377712	0.0286179	0.0395831	-0.015145	-0.00148616	-0.0317526	0.0365266	-0.0180851	0.026226	-0.0459673	0.0619933	-0.0258399	0.101053	-0.211899	0.0321516	-0.231773	-0.0114438	-0.096407
MZUSP 9656	D. aurita	Female	-23.6092	-46.9247	Sympatric	10.3692	2.33884	-0.0896293	0.344349	-0.0395235	0.295511	-0.015778	0.241936	-0.0345459	0.24266	-0.0251813	0.220677	-0.0115664	0.100335	0.0168398	0.112377	0.0233824	0.0750689	-0.00580127	0.0640043	0.0276769	0.0734398	0.0312304	0.0357971	-0.00369746	0.0245715	0.0365308	0.0339461	0.0405555	-0.00268442	0.000807394	-0.0202923	0.0381709	-0.00674997	0.0226575	-0.0329289	0.0486374	-0.0234536	0.103637	-0.220371	0.0203438	-0.235952	-0.0104144	-0.101588
MZUSP 9697	D. aurita	Female	-23.6092	-46.9247	Sympatric	9.49787	2.25107	-0.0950521	0.354088	-0.0462666	0.299447	-0.0233481	0.24681	-0.0428382	0.246258	-0.0345098	0.223976	-0.0109872	0.10079	0.0154775	0.116639	0.0273532	0.0752372	-0.00547168	0.0611281	0.0277953	0.0694893	0.0357797	0.0298943	-0.000661522	0.0173276	0.0379549	0.0307773	0.0463758	-0.0145671	0.00494062	-0.0253583	0.0475047	-0.015636	0.0280452	-0.0458448	0.058107	-0.0309926	0.0998353	-0.223708	0.0277457	-0.228796	-0.00791598	-0.0949432
MZUSP 3019	D. aurita	Female	-23.5924	-46.6077	Sympatric	10.2446	2.32675	-0.0861427	0.352023	-0.0399093	0.300886	-0.0162525	0.24548	-0.0361627	0.24563	-0.026553	0.223729	-0.016084	0.0995382	0.0125656	0.113689	0.0169161	0.0719807	-0.0107866	0.0601539	0.0224758	0.073682	0.02888	0.0315254	-0.00410517	0.0172401	0.0335236	0.0298831	0.0394494	-0.0133093	0.00284721	-0.0261778	0.0427698	-0.0134637	0.029176	-0.0442452	0.0545707	-0.0319805	0.105927	-0.207745	0.0370866	-0.234363	-0.00620302	-0.0884723
MZUSP 12855	D. aurita	Female	-23.5737	-48.0222	Sympatric	10.3205	2.33414	-0.0902312	0.347431	-0.0420807	0.297507	-0.0190498	0.241798	-0.0382374	0.241605	-0.032665	0.222361	-0.0107511	0.0993143	0.0164259	0.111827	0.0231524	0.0749691	-0.00684453	0.0626087	0.0251789	0.0755549	0.0335694	0.0351761	-0.0013115	0.0234034	0.0372414	0.0327526	0.0417156	-0.00546872	0.00341584	-0.0217161	0.0418006	-0.00776893	0.0292223	-0.0345884	0.0513552	-0.030958	0.0975425	-0.222466	0.0246297	-0.236919	-0.0031119	-0.094889
MZUSP 16543	D. aurita	Female	-23.5737	-48.0222	Sympatric	10.265	2.32874	-0.0901888	0.34678	-0.0413787	0.293552	-0.0189062	0.24146	-0.0380564	0.241314	-0.0269504	0.222797	-0.00583029	0.098146	0.0165138	0.109381	0.0197534	0.0745075	-0.00304921	0.0617252	0.027895	0.0752967	0.0315118	0.0368615	-0.00166477	0.028827	0.0366214	0.0367807	0.0405278	-0.00266633	0.00188011	-0.0149728	0.0418816	-0.00491849	0.0285075	-0.0319343	0.0452863	-0.0369675	0.0911189	-0.226663	0.0239624	-0.234337	-0.00836541	-0.0960153
MZUSP 24820	D. aurita	Female	-23.5271	-47.1343	Sympatric	10.7154	2.37168	-0.0926093	0.344857	-0.0412224	0.298658	-0.0181043	0.245542	-0.0360643	0.24527	-0.0256897	0.229089	-0.0102318	0.0997819	0.0161973	0.109269	0.0207227	0.0716356	-0.00553283	0.0633715	0.0247305	0.0738005	0.0328189	0.0332083	-0.00278245	0.0227242	0.0359806	0.0331411	0.0420256	-0.00999308	0.00260382	-0.021662	0.0424435	-0.0131269	0.0253934	-0.038364	0.0495926	-0.0323997	0.10548	-0.220423	0.0275505	-0.238367	-0.0152447	-0.0935756
MZUSP 24822	D. aurita	Female	-23.5271	-47.1343	Sympatric	10.4643	2.34797	-0.0891259	0.340462	-0.0384562	0.294655	-0.0158608	0.240258	-0.0358202	0.239553	-0.0241921	0.221117	-0.00541078	0.105315	0.0171823	0.113644	0.0212516	0.0756053	-0.00428525	0.0661365	0.0252168	0.0762944	0.03185	0.036879	-0.00472656	0.0283807	0.033929	0.0352294	0.0382473	-0.00279857	-0.00235337	-0.0159865	0.0371446	-0.00584999	0.0223215	-0.0303001	0.0458779	-0.0264221	0.102494	-0.227874	0.0263571	-0.234771	-0.00962507	-0.104293
MZUSP 1809	D. aurita	Female	-23.4395	-45.0858	Allopatric	10.6112	2.36191	-0.0838876	0.352575	-0.0345441	0.300449	-0.0146609	0.247155	-0.033795	0.246757	-0.02396	0.219579	-0.00896443	0.0915862	0.0106072	0.110352	0.0191861	0.07061	-0.00285067	0.0533192	0.0240591	0.0743018	0.0278006	0.035652	-0.00403605	0.028516	0.033676	0.0351394	0.0337821	-0.00528286	-0.00386574	-0.0132343	0.0344808	-0.0087061	0.0175231	-0.0318747	0.0466717	-0.0296547	0.107525	-0.225641	0.0353793	-0.246172	-0.0131691	-0.100918
MZUSP 13755	D. aurita	Female	-23.0143	-48.0063	Sympatric	9.67462	2.26951	-0.0907906	0.348873	-0.0419309	0.296512	-0.0181285	0.241394	-0.0356142	0.240258	-0.026754	0.226377	-0.00966001	0.0990316	0.0122142	0.111013	0.0243017	0.0772869	-0.00352221	0.0657437	0.0265452	0.0769069	0.0326043	0.0354647	-0.00634329	0.0240966	0.0354409	0.0331389	0.0385567	-0.00870048	0.00166501	-0.0216936	0.0425106	-0.00874766	0.0251293	-0.0410045	0.0527782	-0.0260134	0.0995508	-0.217077	0.0290329	-0.24413	-0.00954565	-0.0976146
MZUSP 13792	D. aurita	Female	-23.0143	-48.0063	Sympatric	9.64989	2.26695	-0.089577	0.351776	-0.0386425	0.29937	-0.0202548	0.242477	-0.0400566	0.241856	-0.0289399	0.227089	-0.0141696	0.103455	0.0181647	0.114872	0.021619	0.0758441	-0.0111728	0.0631753	0.0238632	0.0754191	0.0304316	0.0317845	-0.00800525	0.0174532	0.0385948	0.0320393	0.0452169	-0.0133274	-0.000765021	-0.0318569	0.0455892	-0.0172781	0.0315177	-0.0504117	0.0592096	-0.0250346	0.10262	-0.216398	0.0340052	-0.232427	-0.0103275	-0.0903874
MZUSP 10002	D. aurita	Female	-22.9071	-47.0632	Sympatric	13.2018	2.58035	-0.0858728	0.330128	-0.0399298	0.288781	-0.00390218	0.23018	-0.0307009	0.22896	-0.0153218	0.204872	-0.011645	0.100625	0.0132602	0.111452	0.0206859	0.0796638	-0.00806474	0.0729323	0.0210139	0.0786619	0.0225053	0.0477628	-0.0020781	0.0356786	0.0294503	0.0471869	0.0335836	0.0149224	0.0021211	-0.00553071	0.0296224	0.00903955	0.0220208	-0.0122013	0.0446344	-0.0132781	0.0961459	-0.223952	0.0273637	-0.25322	0.000755107	-0.107467
MZUSP 9650	D. aurita	Female	-22.1931	-48.7812	Sympatric	10.7098	2.37116	-0.0915452	0.353615	-0.0465166	0.3005	-0.0238935	0.242651	-0.0443313	0.242939	-0.0323364	0.223589	-0.0025036	0.10516	0.017216	0.112975	0.0312287	0.0748214	-0.0015603	0.0557007	0.022904	0.0730489	0.0346334	0.0319594	-0.00106172	0.0245399	0.0401478	0.0313075	0.0419539	-0.0105481	0.00344758	-0.0209159	0.0433133	-0.0126109	0.0269718	-0.0405052	0.0542763	-0.0325067	0.0940066	-0.211993	0.0248398	-0.232533	-0.00713083	-0.102876
MZUSP 9651	D. aurita	Female	-22.1931	-48.7812	Sympatric	10.2377	2.32608	-0.0920083	0.352999	-0.038548	0.300794	-0.0154522	0.243964	-0.0376418	0.244532	-0.0270081	0.22843	-0.00875698	0.094975	0.0131065	0.113748	0.0204921	0.0725462	-0.00318307	0.0603138	0.0270906	0.073086	0.0346423	0.0339261	-0.00606206	0.0209567	0.0337607	0.0308321	0.0396103	-0.0101845	0.00102355	-0.0251004	0.0389366	-0.0122522	0.0240288	-0.0386278	0.0572605	-0.029547	0.0993248	-0.218542	0.028331	-0.238175	-0.0124233	-0.0970174
MZUSP 6204	D. aurita	Female	-19.9383	-40.5959	Allopatric	10.8839	2.38728	-0.0911214	0.33773	-0.0373156	0.287828	-0.0119284	0.235995	-0.0317969	0.237327	-0.0237377	0.212548	-0.0105034	0.105361	0.015695	0.114202	0.0212853	0.0791688	-0.00895976	0.068949	0.0230156	0.0782762	0.0285855	0.0437229	-0.00450399	0.0321751	0.0313006	0.0423887	0.0382281	0.00427083	-0.000695187	-0.0121121	0.0379001	0.000633913	0.0269442	-0.0259203	0.046297	-0.0320949	0.103085	-0.237916	0.0350426	-0.24564	-0.00841145	-0.103743
UFSC 109	D. aurita	Male	-27.6129	-48.5151	Sympatric	10.777	2.37741	-0.0789851	0.342957	-0.0363615	0.308127	-0.00803372	0.242485	-0.0344949	0.24181	-0.0200936	0.216223	-0.0146821	0.102566	0.0121491	0.111512	0.0145699	0.0754849	-0.0118527	0.0648351	0.0190614	0.07497	0.0243876	0.0349276	-0.00648745	0.0237622	0.0309528	0.0341484	0.0349451	-0.0069776	-0.000303022	-0.0207193	0.0340742	-0.0111386	0.0181834	-0.0361757	0.0559234	-0.0247466	0.102532	-0.216625	0.0234796	-0.245124	-0.00388235	-0.0975699
UFSC 444	D. aurita	Male	-27.6044	-48.4352	Sympatric	11.4663	2.43941	-0.0826415	0.335325	-0.0372554	0.296207	-0.00749829	0.237702	-0.0357905	0.237574	-0.019228	0.213948	-0.0122207	0.0999849	0.0114558	0.113306	0.0166984	0.0780145	-0.00876389	0.0658451	0.0214173	0.0777901	0.0255343	0.0389451	-0.00556195	0.0290484	0.0308515	0.0381401	0.0320006	0.000723397	0.00129376	-0.0156502	0.0361866	-0.00334009	0.025357	-0.0282613	0.050393	-0.0270001	0.104042	-0.224857	0.0287267	-0.25398	-0.00650139	-0.0859192
UFSC 793	D. aurita	Male	-27.5982	-48.5206	Sympatric	11.7025	2.4598	-0.0788488	0.332718	-0.0363761	0.297313	-0.00422645	0.226937	-0.0294236	0.225559	-0.0158047	0.21162	-0.0104362	0.103857	0.0149062	0.112489	0.015323	0.0777018	-0.00972593	0.0687857	0.0173478	0.0780319	0.0224147	0.0424669	-0.00491518	0.0314764	0.0276077	0.0437291	0.0333115	0.00527878	-0.0015047	-0.00818216	0.0310607	0.00204426	0.021386	-0.0216406	0.043385	-0.0194492	0.112188	-0.225654	0.0272302	-0.25375	-0.012898	-0.0901748
UFSC 802	D. aurita	Male	-27.5981	-48.5206	Sympatric	11.5595	2.44751	-0.0767845	0.338766	-0.0348771	0.294872	-0.00794891	0.235645	-0.0344662	0.235108	-0.0177813	0.214343	-0.0131443	0.103386	0.0104172	0.114619	0.0147783	0.0777228	-0.0110953	0.0658342	0.017692	0.0778136	0.0242001	0.0374859	-0.00557983	0.0292632	0.0305988	0.0379765	0.0324849	-0.00366229	-0.00137404	-0.0120138	0.0319579	-0.00542903	0.0163373	-0.0280815	0.0467785	-0.022462	0.115673	-0.230543	0.0279864	-0.251655	-0.00662155	-0.086829
MACN 49345	D. aurita	Male	-26.45	-54.4667	Sympatric	12.2702	2.50718	-0.0844682	0.323386	-0.0374364	0.284872	-0.00744163	0.225727	-0.0300519	0.223338	-0.0168307	0.209075	-0.00714684	0.105307	0.0101297	0.110327	0.0129245	0.0848435	-0.00481953	0.0623405	0.0174547	0.0775025	0.0245968	0.0483135	-0.00253359	0.0310918	0.0273816	0.0447962	0.0331622	0.0113689	-0.00066634	-0.00226976	0.0327321	0.00951787	0.024306	-0.0164831	0.0564457	-0.0115334	0.126638	-0.228536	0.0248247	-0.255359	-0.0115028	-0.0866113
MACN 49392	D. aurita	Male	-26.45	-54.4667	Sympatric	12.1345	2.49606	-0.0805726	0.341587	-0.0344651	0.294174	-0.00559828	0.232564	-0.0311597	0.231897	-0.0159677	0.208953	-0.00861818	0.100081	0.00895246	0.112467	0.0163546	0.081141	-0.00673224	0.0625538	0.0156983	0.0777249	0.0219868	0.0411389	-0.00412121	0.0266162	0.0301054	0.0403893	0.0336407	0.00057125	-0.00447066	-0.00682213	0.0316421	-0.00185143	0.0186934	-0.0263433	0.0507201	-0.0168252	0.111477	-0.216174	0.0261012	-0.251902	-0.00932389	-0.0889766
MACN 49412	D. aurita	Male	-26.45	-54.4667	Sympatric	10.7934	2.37894	-0.0915425	0.344335	-0.045113	0.298544	-0.00764649	0.233454	-0.0361227	0.233426	-0.0194951	0.211244	-0.00887729	0.0990627	0.0132624	0.116694	0.0233116	0.0783369	-0.00613053	0.0606269	0.026147	0.0769535	0.0314655	0.0373733	-0.00438914	0.0221438	0.0339465	0.0326988	0.0388073	-0.00791059	-0.00271686	-0.0203749	0.036442	-0.0112938	0.0239171	-0.0353011	0.0548362	-0.00568601	0.108966	-0.216197	0.028717	-0.247294	-0.0108267	-0.0807357
MACN 49454	D. aurita	Male	-26.45	-54.4667	Sympatric	10.7584	2.37569	-0.0872896	0.344359	-0.0399251	0.297545	-0.00867939	0.245069	-0.0352529	0.245087	-0.020842	0.220301	-0.00926857	0.0941804	0.0126255	0.105872	0.0185922	0.0755865	-0.00500917	0.0609066	0.0216199	0.0721093	0.0265334	0.0358971	-0.0035922	0.0225525	0.0342758	0.0328165	0.0356549	-0.00376748	0.000562986	-0.0195811	0.0348399	-0.00703282	0.0238631	-0.0320719	0.0526711	-0.0261358	0.111887	-0.21206	0.0275415	-0.243991	-0.0155038	-0.0961055
MHNCI 246	D. aurita	Male	-25.8844	-48.5762	Sympatric	10.2547	2.32774	-0.0869338	0.354658	-0.040001	0.31079	-0.0190812	0.243961	-0.0377263	0.243987	-0.0280183	0.22767	-0.0117978	0.102717	0.016216	0.110138	0.0176192	0.0705677	-0.00875184	0.0624874	0.0229676	0.0709261	0.0271676	0.0311864	-0.00591086	0.0210853	0.0364548	0.0323352	0.036826	-0.0128494	0.000412259	-0.0297808	0.0401276	-0.0146364	0.0287471	-0.045887	0.0583754	-0.037731	0.0986019	-0.221548	0.0383914	-0.237653	-0.00826	-0.0968627
MZUSP 9643	D. aurita	Male	-25.8844	-48.5762	Sympatric	10.639	2.36453	-0.085307	0.344488	-0.0378611	0.305169	-0.00874169	0.241496	-0.0349578	0.24526	-0.0236007	0.21535	-0.013407	0.101418	0.013346	0.11219	0.0185276	0.0729248	-0.0106204	0.0631664	0.0211686	0.0729712	0.0260722	0.0344922	-0.00618946	0.0215099	0.0308486	0.0332556	0.0365626	-0.00626581	-0.00019763	-0.0187998	0.0374246	-0.0102125	0.0257139	-0.0352489	0.049166	-0.0319286	0.106931	-0.222418	0.0288212	-0.241756	-0.00795451	-0.0884091
MHNCI 331	D. aurita	Male	-25.8289	-48.5411	Sympatric	10.7344	2.37345	-0.0877631	0.351741	-0.0504905	0.315664	-0.00820128	0.240868	-0.0356692	0.240764	-0.0207644	0.218527	-0.00915943	0.100726	0.0167046	0.108121	0.0179563	0.0700814	-0.00662754	0.0609405	0.0267817	0.0694399	0.0265454	0.0296162	-0.00631265	0.0173457	0.0313266	0.0301809	0.0406643	-0.0100237	-0.00228559	-0.0211676	0.0369536	-0.0151106	0.0188911	-0.0408012	0.0529684	-0.0257463	0.110119	-0.216052	0.0232955	-0.244644	-0.00848123	-0.0880462
MACN 15432	D. aurita	Male	-25.7833	-54.0333	Sympatric	10.0331	2.30589	-0.0961395	0.364239	-0.0442245	0.306274	-0.0167582	0.243552	-0.0421923	0.242383	-0.0258238	0.219628	-0.0151511	0.0992313	0.0159632	0.110349	0.0200123	0.0707678	-0.0102403	0.0581397	0.0250265	0.0694899	0.0311073	0.0261219	-0.00472363	0.015518	0.034554	0.0250146	0.0401304	-0.0186438	0.00670799	-0.0259969	0.0469802	-0.0156642	0.0380706	-0.0424475	0.0629977	-0.0275218	0.102501	-0.21605	0.0369103	-0.2299	-0.0126072	-0.0895569
MHNCI 280	D. aurita	Male	-25.6804	-54.434	Sympatric	12.1589	2.49806	-0.0789816	0.33948	-0.0364007	0.291507	-0.00531405	0.226647	-0.03613	0.228439	-0.0213477	0.205394	-0.00907637	0.0932541	0.00938683	0.112583	0.0164994	0.0813113	-0.00509415	0.0624499	0.0193912	0.0808423	0.0262796	0.0457191	-0.00208281	0.0338021	0.0282279	0.0411571	0.0343901	0.00699109	0.000248755	-0.00447198	0.0343965	0.00578567	0.021494	-0.0173851	0.0479858	-0.0191856	0.106863	-0.222354	0.0246693	-0.253511	-0.00515735	-0.0933182
MHNCI 335	D. aurita	Male	-25.6779	-49.5197	Sympatric	10.1355	2.31605	-0.0772873	0.349751	-0.0344764	0.29455	-0.013265	0.236593	-0.0389717	0.23727	-0.0248822	0.215676	-0.0190754	0.103716	0.00962467	0.115448	0.0140088	0.0775131	-0.0136915	0.0660564	0.0190432	0.0776267	0.0242731	0.0356821	-0.00817664	0.0226071	0.0312982	0.0368473	0.0403363	-0.00652257	0.00180381	-0.029051	0.0462323	-0.0111741	0.0355902	-0.0418906	0.0597055	-0.0277462	0.108792	-0.215804	0.0298219	-0.232202	-0.0115168	-0.0860367
MACN 25807	D. aurita	Male	-25.65	-54.3333	Sympatric	11.453	2.43825	-0.0858288	0.354777	-0.0374598	0.30107	-0.0102896	0.239613	-0.0352562	0.239469	-0.021084	0.220248	-0.0129711	0.105166	0.0116752	0.11429	0.0140925	0.0746718	-0.00975332	0.0640796	0.0193293	0.0748589	0.0262695	0.0344035	-0.00557388	0.0240242	0.0333052	0.033157	0.0353841	-0.0109676	0.0018649	-0.0234046	0.039685	-0.0125622	0.0267709	-0.04249	0.0592798	-0.0298411	0.106091	-0.207474	0.030141	-0.234412	-0.0118911	-0.106552
MHNCI 29	D. aurita	Male	-25.5861	-48.6166	Sympatric	11.2696	2.42211	-0.0831917	0.338953	-0.0376997	0.298189	-0.00943514	0.233921	-0.035663	0.232815	-0.0201277	0.217018	-0.0106162	0.103087	0.0158664	0.111859	0.0191218	0.0738081	-0.00868148	0.0671069	0.0225428	0.0725808	0.0244639	0.0368381	-0.00517431	0.0288311	0.0299705	0.0366923	0.034734	0.00135958	0.000309713	-0.0105216	0.0349358	-0.00197473	0.0201211	-0.0258198	0.0504557	-0.0254179	0.114848	-0.228781	0.0306553	-0.247733	-0.0190388	-0.0898594
MHNCI 2654	D. aurita	Male	-25.5322	-49.3944	Sympatric	11.7901	2.46726	-0.085324	0.332466	-0.0383934	0.299303	-0.00573319	0.248382	-0.0326985	0.248195	-0.0163221	0.220904	-0.0112929	0.0989254	0.014944	0.108658	0.0163415	0.0726484	-0.0103433	0.0611897	0.0217497	0.0720489	0.0288286	0.0342204	-0.00757496	0.0193318	0.031342	0.0318325	0.0332658	-0.00563642	-0.0039435	-0.0178515	0.0296365	-0.00744474	0.0187207	-0.0317503	0.0521333	-0.0149778	0.125338	-0.216158	0.0286677	-0.242369	-0.0122615	-0.0967685
MHNCI 2657	D. aurita	Male	-25.5322	-49.3944	Sympatric	11.259	2.42117	-0.089749	0.357191	-0.0422547	0.308276	-0.00694452	0.250282	-0.0358849	0.250184	-0.0181193	0.218713	-0.0113455	0.0982346	0.0167298	0.101862	0.0114502	0.0660323	-0.00697127	0.0531156	0.0258949	0.0664357	0.0223971	0.0278381	-0.00434076	0.0259286	0.0360225	0.02536	0.0332708	-0.00870292	-0.00155278	-0.0154769	0.0338817	-0.0117604	0.0179626	-0.0326444	0.0464138	-0.0320829	0.106383	-0.223296	0.0254931	-0.245159	-0.000388481	-0.0901769
MHNCI 6191	D. aurita	Male	-25.4458	-49.5013	Sympatric	9.60156	2.26193	-0.0836378	0.35223	-0.0366111	0.299848	-0.00857919	0.243899	-0.0331642	0.244625	-0.0203831	0.216493	-0.0123652	0.101867	0.00891739	0.111706	0.015537	0.0741998	-0.0082394	0.0647788	0.0185425	0.0733007	0.0244342	0.0352745	-0.00740552	0.0218835	0.0301884	0.0337163	0.0367847	-0.00304884	-0.000400431	-0.0200783	0.0366526	-0.00677414	0.0218359	-0.0330367	0.0498684	-0.0329082	0.102983	-0.225779	0.0324036	-0.246079	-0.00488667	-0.0996108
MHNCI 3875	D. aurita	Male	-25.4333	-49.3039	Sympatric	12.117	2.49461	-0.0829292	0.336574	-0.0358697	0.289591	-0.00250194	0.233382	-0.0286854	0.233265	-0.0133152	0.205628	-0.00974489	0.100676	0.015634	0.10769	0.016778	0.0762748	-0.00785452	0.0666553	0.0198698	0.076554	0.0222411	0.0422994	-0.00574222	0.0338227	0.0272552	0.0411771	0.0289254	0.00596012	-0.00263633	-0.00209204	0.0285027	0.00214651	0.0147268	-0.0178079	0.0466757	-0.0216445	0.112438	-0.220486	0.028817	-0.250416	-0.0102911	-0.0876525
MHNCI 3879	D. aurita	Male	-25.4333	-49.3039	Sympatric	11.335	2.42789	-0.0842345	0.340832	-0.0364811	0.299753	-0.00607996	0.237635	-0.0318171	0.238055	-0.015434	0.213635	-0.0116125	0.100699	0.0146489	0.109669	0.018052	0.0736718	-0.0117836	0.0631851	0.0188045	0.0722453	0.0236543	0.0360376	-0.00715947	0.0262512	0.0282715	0.0337307	0.033326	-0.000790592	-0.00242892	-0.0157296	0.033167	-0.00464087	0.023822	-0.0291245	0.051756	-0.0196396	0.11041	-0.213175	0.0257673	-0.247174	-0.00939611	-0.0846499
MHNCI 129	D. aurita	Male	-25.3333	-49.1667	Sympatric	10.8761	2.38657	-0.0826551	0.349816	-0.0361342	0.302618	-0.00648145	0.235083	-0.0340352	0.234621	-0.0190108	0.216351	-0.0121807	0.103129	0.016088	0.11118	0.0180882	0.0744068	-0.010618	0.0648774	0.0219622	0.0752717	0.0250628	0.0348768	-0.00741739	0.0215588	0.0295082	0.0333223	0.0346667	-0.00310014	-0.000848044	-0.0204258	0.0335835	-0.00704087	0.0225142	-0.0327978	0.051179	-0.0149781	0.12152	-0.215552	0.0266439	-0.237609	-0.0188059	-0.101073
MZUSP 10631	D. aurita	Male	-24.3844	-47.928	Sympatric	12.0925	2.49258	-0.0832847	0.330292	-0.0337213	0.284317	-0.00378899	0.226739	-0.0312856	0.225482	-0.0141774	0.202793	-0.00972966	0.105735	0.0119337	0.112093	0.0167821	0.078625	-0.00791168	0.0716194	0.0213876	0.0783253	0.0242722	0.0432352	-0.00451	0.0362963	0.0296302	0.0432233	0.0326416	0.00533436	-0.000841291	0.000724002	0.0329328	0.00457834	0.0174318	-0.0191037	0.0482405	-0.017679	0.124649	-0.21628	0.0186528	-0.251986	-0.0196815	-0.0891764
MZUSP 16589	D. aurita	Male	-24.3161	-47.8542	Sympatric	11.1295	2.4096	-0.0922727	0.347842	-0.0456618	0.30347	-0.00954801	0.244567	-0.0371722	0.243189	-0.0216565	0.215023	-0.0115035	0.0991699	0.0132938	0.109016	0.0163516	0.0739835	-0.00840243	0.0630321	0.0201986	0.07469	0.0262171	0.0347938	-0.0029261	0.0228372	0.0331143	0.0353449	0.0403367	-0.00699423	0.00316905	-0.0189948	0.0415302	-0.00916135	0.0304924	-0.0378346	0.0600191	-0.0355476	0.104855	-0.215904	0.0297247	-0.240765	-0.00900192	-0.0956017
MZUSP 10427	D. aurita	Male	-24.3159	-47.8545	Sympatric	10.1783	2.32026	-0.0957692	0.351282	-0.042214	0.29853	-0.0124027	0.248926	-0.0394164	0.250092	-0.023625	0.214303	-0.015813	0.101503	0.012306	0.115503	0.0196994	0.0718441	-0.00847548	0.0608707	0.0268315	0.073348	0.0325542	0.0307581	-0.00139813	0.0194052	0.0372897	0.0278146	0.0402456	-0.0140005	0.0035082	-0.0237538	0.0447082	-0.0172255	0.0245009	-0.042106	0.0534325	-0.0272666	0.112184	-0.216006	0.0244175	-0.236591	-0.0118091	-0.0909738
MZUSP 27246	D. aurita	Male	-24.2657	-48.4137	Sympatric	9.81159	2.28356	-0.0905621	0.346036	-0.0406846	0.301119	-0.0125503	0.250409	-0.038432	0.248807	-0.0247449	0.21671	-0.0153423	0.102798	0.0155394	0.111769	0.0186458	0.0759201	-0.0114809	0.0618497	0.0221431	0.0746345	0.0284726	0.0333236	-0.00551308	0.0180715	0.035799	0.0337065	0.0445805	-0.0123721	-0.00314266	-0.0317728	0.0442726	-0.0158173	0.0321263	-0.0504982	0.0644137	-0.0262812	0.110054	-0.209833	0.0262256	-0.232113	-0.0113222	-0.0907682
MZUSP 27247	D. aurita	Male	-24.2657	-48.4137	Sympatric	10.4627	2.34781	-0.0829795	0.349919	-0.0351321	0.302228	-0.00754968	0.244863	-0.0330881	0.244165	-0.0176091	0.214456	-0.0160217	0.102698	0.0138953	0.110167	0.0145419	0.0723383	-0.0136276	0.0649686	0.0183993	0.0750633	0.0245333	0.0332838	-0.00889417	0.0213545	0.0320731	0.0329594	0.0368867	-0.00764281	-0.00259051	-0.0234256	0.0364642	-0.0134329	0.0220284	-0.041837	0.056725	-0.0258265	0.117199	-0.203208	0.0310889	-0.249965	-0.0119302	-0.0974347
MZUSP 27249	D. aurita	Male	-24.2657	-48.4137	Sympatric	11.7873	2.46703	-0.0902885	0.325608	-0.0444132	0.281738	-0.00952333	0.233698	-0.0375218	0.23392	-0.0208022	0.210862	-0.0054431	0.100423	0.0191185	0.110461	0.0254029	0.0772468	-0.00445146	0.0707458	0.0256558	0.0762926	0.0283338	0.0454325	-0.00197553	0.0355804	0.0341148	0.0411819	0.0351388	0.00815357	-0.000139347	-0.00796087	0.036142	0.00313989	0.0267751	-0.0201659	0.0424959	-0.00997129	0.119101	-0.225836	0.0246501	-0.258276	-0.0115674	-0.0932566
MZUSP 30977	D. aurita	Male	-24.2657	-48.4137	Sympatric	9.99597	2.30218	-0.0875382	0.352845	-0.0412517	0.301305	-0.0121821	0.246098	-0.0378655	0.245926	-0.0227642	0.217317	-0.0125665	0.0999767	0.0143809	0.111886	0.0188366	0.072391	-0.0101945	0.0606434	0.0235702	0.0710574	0.0261532	0.0327704	-0.00753909	0.020803	0.0351409	0.0347494	0.0415909	-0.008544	0.00202585	-0.0280519	0.0412566	-0.012452	0.0286269	-0.0418521	0.0549023	-0.0211561	0.103334	-0.217404	0.0298193	-0.243443	-0.0112011	-0.0943383
MZUSP 10053	D. aurita	Male	-23.8544	-46.1396	Allopatric	10.1495	2.31742	-0.0920569	0.347998	-0.044773	0.30319	-0.0151264	0.245546	-0.0414972	0.244539	-0.0261718	0.216131	-0.00924091	0.104915	0.0156735	0.117	0.0240034	0.0751174	-0.00457867	0.064186	0.0257754	0.0762197	0.0316502	0.0308776	-0.00119983	0.0164193	0.0342472	0.0307172	0.0442452	-0.0142098	0.00398969	-0.0245544	0.0438676	-0.0178486	0.0283193	-0.0445951	0.0502261	-0.0282277	0.105687	-0.20582	0.020654	-0.236769	-0.00928141	-0.0905808
MZUSP 30648	D. aurita	Male	-23.7801	-46.5295	Sympatric	11.924	2.47856	-0.0783362	0.330148	-0.0343102	0.288196	-0.00307181	0.233497	-0.0334327	0.233077	-0.0159499	0.210273	-0.0127904	0.103405	0.0124451	0.111033	0.0165548	0.0777427	-0.0101509	0.0685274	0.0185861	0.0780766	0.0235693	0.0420125	-0.00602302	0.0347244	0.0333211	0.0406067	0.0322513	0.00277431	-0.00850792	-0.0126038	0.0313333	0.000184906	0.0177676	-0.0251133	0.0504966	-0.0133685	0.118539	-0.226184	0.0235509	-0.251596	-0.0112877	-0.085485
MZUSP 31381	D. aurita	Male	-23.7798	-50.0355	Sympatric	10.8105	2.38052	-0.0827407	0.337664	-0.0352599	0.294615	-0.00208416	0.236641	-0.03091	0.238219	-0.0159452	0.210272	-0.0136592	0.106005	0.0153379	0.112724	0.0133403	0.0758346	-0.00991351	0.0654367	0.0179	0.0777142	0.0259609	0.0390148	-0.00947934	0.0286377	0.030436	0.0367487	0.0346505	-0.003317	-0.00800781	-0.0161642	0.0294664	-0.00790268	0.0163426	-0.0344915	0.052979	-0.0172478	0.123148	-0.220324	0.0351362	-0.251966	-0.0131296	-0.0863354
MZUSP 17365	D. aurita	Male	-23.7165	-49.4909	Sympatric	9.8517	2.28764	-0.0962668	0.346699	-0.0502349	0.304118	-0.0173765	0.242996	-0.0445383	0.242038	-0.02834	0.216622	-0.0107724	0.101975	0.0172337	0.113537	0.0226565	0.0752169	-0.00765057	0.0619681	0.0276759	0.0751784	0.0364128	0.0335744	-0.00272063	0.0228303	0.0428446	0.0314877	0.048193	-0.011062	0.00137927	-0.0271676	0.0426141	-0.0160659	0.0272417	-0.044229	0.0628664	-0.0259922	0.110392	-0.219065	0.0240009	-0.241974	-0.00845207	-0.0904945
MZUSP 17366	D. aurita	Male	-23.7165	-49.4909	Sympatric	9.86284	2.28877	-0.079698	0.348306	-0.0365519	0.301151	-0.0128633	0.248679	-0.0364972	0.247975	-0.0199776	0.214632	-0.0183098	0.102766	0.0118405	0.113043	0.011808	0.0750234	-0.0143764	0.0651755	0.0161239	0.079982	0.0246393	0.0343415	-0.00637751	0.0256233	0.0314623	0.0364799	0.0373142	-0.00900524	0.00133297	-0.0328057	0.0401087	-0.0123465	0.0319094	-0.045911	0.0562595	-0.0366705	0.108722	-0.220369	0.0321929	-0.24079	-0.0133163	-0.0969594
MZUSP 17368	D. aurita	Male	-23.7165	-49.4909	Sympatric	10.0722	2.30978	-0.0830209	0.351798	-0.0362393	0.301456	-0.0132835	0.244791	-0.0390685	0.244092	-0.0217214	0.213344	-0.0137381	0.0997606	0.0127712	0.111833	0.0173532	0.0760884	-0.0108912	0.0613898	0.0204548	0.0759144	0.0298369	0.0343667	-0.00770258	0.0199316	0.0345063	0.033461	0.0412688	-0.00661085	-0.00326609	-0.0294904	0.036463	-0.0100955	0.0248959	-0.0403411	0.0555372	-0.0284152	0.111918	-0.223517	0.0297992	-0.240198	-0.014509	-0.0907016
MZUSP 17370	D. aurita	Male	-23.7165	-49.4909	Sympatric	9.93353	2.29592	-0.0812094	0.335594	-0.0360797	0.289643	-0.00788841	0.240905	-0.0348065	0.239696	-0.0191834	0.21184	-0.00838077	0.0959411	0.0144463	0.11405	0.0164599	0.0761625	-0.00526109	0.0659276	0.0192834	0.0783264	0.0252373	0.0397536	-0.00503111	0.0261623	0.0302452	0.0383116	0.0343627	-4.72572e-05	-0.0037021	-0.015669	0.0346779	-0.00213281	0.0217468	-0.0286279	0.0502433	-0.0174362	0.120239	-0.218168	0.0263921	-0.251953	-0.0185562	-0.0898354
MZUSP 10335	D. aurita	Male	-23.7015	-46.6969	Sympatric	10.2954	2.3317	-0.0913476	0.3352	-0.0464172	0.295358	-0.012609	0.24575	-0.0405272	0.244886	-0.0255538	0.213713	-0.0129551	0.106229	0.0153615	0.117524	0.0233469	0.0761928	-0.00883221	0.0655625	0.025024	0.0754391	0.032256	0.0324325	-0.00426867	0.0208032	0.0354009	0.0292735	0.0430567	-0.010705	0.000340004	-0.0250529	0.0405021	-0.015193	0.0270584	-0.0417792	0.0606507	-0.0187693	0.112329	-0.217563	0.0311767	-0.250462	-0.011932	-0.0803896
MZUSP 16578	D. aurita	Male	-23.6977	-47.631	Sympatric	9.6772	2.26977	-0.0910981	0.34463	-0.0422898	0.300098	-0.016029	0.249148	-0.0389928	0.248213	-0.0244344	0.220916	-0.0134276	0.103294	0.0124306	0.11606	0.0185932	0.0770125	-0.00820493	0.062222	0.0218245	0.0776079	0.0304182	0.0323895	-0.00442663	0.0193555	0.0364165	0.0323178	0.0425524	-0.0142237	0.00299341	-0.028399	0.0421216	-0.0164862	0.0295399	-0.0470959	0.0629842	-0.029112	0.103792	-0.223812	0.0327472	-0.238186	-0.00920269	-0.0969934
MZUSP 16431	D. aurita	Male	-23.6344	-46.626	Sympatric	9.8191	2.28433	-0.0903187	0.341014	-0.0435583	0.294785	-0.0126028	0.237822	-0.0394171	0.238492	-0.0288997	0.211969	-0.0108209	0.103258	0.0187461	0.116353	0.0232353	0.0783398	-0.00678343	0.0644935	0.0268563	0.0789988	0.0335657	0.0352497	-0.00232958	0.0220967	0.0348744	0.0333645	0.0419883	-0.00866243	0.00310744	-0.0204983	0.0411216	-0.0108954	0.0286737	-0.035838	0.0540097	-0.0156441	0.107411	-0.211541	0.0174628	-0.234818	-0.00965102	-0.0900168
MZUSP 10139	D. aurita	Male	-23.6163	-45.95	Allopatric	12.1621	2.49833	-0.0782351	0.329366	-0.0389118	0.287995	-0.00875015	0.228421	-0.0359557	0.228669	-0.0205215	0.206327	-0.00760758	0.102523	0.0126319	0.107059	0.0190038	0.0778202	-0.00417774	0.0711622	0.021725	0.0791783	0.0253063	0.0437958	-0.00331488	0.0344198	0.0320662	0.0447996	0.0347166	0.00736841	-0.00313014	-0.00436477	0.0332763	0.00555061	0.0211478	-0.0205896	0.0510374	-0.0116718	0.111831	-0.224976	0.0252183	-0.252363	-0.0138003	-0.0901287
MZUSP 12875	D. aurita	Male	-23.6163	-45.95	Allopatric	11.3165	2.42626	-0.0805081	0.334121	-0.0355664	0.296526	-0.0102296	0.240852	-0.0325875	0.241314	-0.0181411	0.211874	-0.0099184	0.101228	0.0135547	0.111579	0.0198099	0.0747448	-0.00866684	0.0630733	0.023322	0.0750413	0.0266083	0.0349038	-0.00467442	0.0264582	0.0323892	0.0344765	0.0351406	-0.00315901	0.000374465	-0.0141612	0.0321627	-0.0057093	0.0204003	-0.028216	0.0476096	-0.0155578	0.11812	-0.204749	0.0220157	-0.248431	-0.018512	-0.0869876
MZUSP 16438	D. aurita	Male	-23.6163	-45.95	Allopatric	12.3976	2.5175	-0.0778735	0.31901	-0.0375577	0.285181	-0.00687828	0.230931	-0.0332594	0.230771	-0.0181695	0.198865	-0.0083877	0.102373	0.0128437	0.112026	0.0178502	0.0790916	-0.00667335	0.0730476	0.0217449	0.0811549	0.0233153	0.0478836	-0.00509496	0.0392817	0.0287663	0.0467853	0.0306296	0.0115493	-0.00197899	0.00308422	0.0323961	0.0098636	0.0228394	-0.0130737	0.0463174	-0.0144385	0.117952	-0.240481	0.0235553	-0.261072	-0.0112195	-0.0923024
MZUSP 16442	D. aurita	Male	-23.6163	-45.95	Allopatric	9.24742	2.22434	-0.0879046	0.351398	-0.0421477	0.2983	-0.0130503	0.245677	-0.0370158	0.246833	-0.0210953	0.219039	-0.0123753	0.105383	0.016172	0.116664	0.0206646	0.0729744	-0.0102155	0.061578	0.0272069	0.0719982	0.0314442	0.0334861	-0.00682796	0.013936	0.0376735	0.0283396	0.0405732	-0.0146535	-0.00509595	-0.031714	0.0374115	-0.018966	0.0203625	-0.0473514	0.0579246	-0.0187508	0.104755	-0.204338	0.0207129	-0.233682	-0.00885034	-0.0875317
MZUSP 9646	D. aurita	Male	-23.6092	-46.9247	Sympatric	10.1353	2.31603	-0.0924378	0.339016	-0.0448857	0.300678	-0.0144434	0.254767	-0.0374605	0.254384	-0.018706	0.212904	-0.0111898	0.0985501	0.0152618	0.109302	0.019022	0.0718317	-0.00523195	0.0637222	0.0251627	0.0718143	0.0282362	0.0322695	-0.00135379	0.023185	0.0341519	0.0314757	0.039553	-0.00874694	0.00127784	-0.0181703	0.0394175	-0.0118229	0.0245592	-0.0377354	0.0519346	-0.0243906	0.10733	-0.218515	0.0266683	-0.2434	-0.00801941	-0.0950471
MZUSP 9648	D. aurita	Male	-23.6092	-46.9247	Sympatric	10.9278	2.39131	-0.0870865	0.348536	-0.0387739	0.297719	-0.0139415	0.234004	-0.0378292	0.232925	-0.025948	0.216611	-0.00428427	0.102878	0.0159457	0.113093	0.0249007	0.0771282	-0.00650046	0.0626706	0.0184879	0.0766502	0.0319606	0.036468	-0.00414551	0.0241631	0.0341051	0.0339696	0.0390381	-0.00470648	-0.0026942	-0.0179771	0.0363628	-0.00917161	0.0203599	-0.0375059	0.0564654	-0.0177425	0.108226	-0.213532	0.0308917	-0.238833	-0.0133131	-0.0906327
MZUSP 9666	D. aurita	Male	-23.6092	-46.9247	Sympatric	11.1203	2.40878	-0.0811815	0.326708	-0.0424299	0.295534	-0.00689064	0.240151	-0.0314484	0.239574	-0.0167719	0.208118	-0.0114311	0.10374	0.0147338	0.113419	0.0185718	0.0774649	-0.00959592	0.0676977	0.022121	0.0766177	0.0261653	0.0416739	-0.00671584	0.0306966	0.0309771	0.0406311	0.0331732	0.00209548	-0.00498739	-0.00861378	0.033622	-0.002399	0.0164254	-0.0277391	0.0549507	-0.0197738	0.109571	-0.229583	0.0304546	-0.250119	-0.00848063	-0.0948033
MZUSP 9668	D. aurita	Male	-23.6092	-46.9247	Sympatric	10.7706	2.37682	-0.0846776	0.338763	-0.0389075	0.300191	-0.00924774	0.24486	-0.0324647	0.244287	-0.0184446	0.217379	-0.0150878	0.102098	0.0143652	0.110727	0.0154631	0.0729095	-0.0103044	0.0633682	0.0219339	0.0744463	0.0270349	0.0341613	-0.00673056	0.021984	0.0320078	0.0338173	0.0394729	-0.00690554	-0.00245742	-0.0243353	0.0394092	-0.0123895	0.0247002	-0.0390266	0.0458314	-0.0239108	0.11814	-0.212957	0.0303975	-0.24143	-0.00890289	-0.0848861
MZUSP 9669	D. aurita	Male	-23.6092	-46.9247	Sympatric	11.192	2.4152	-0.0853446	0.337859	-0.039984	0.301604	-0.0106184	0.234634	-0.0358433	0.234823	-0.0217185	0.207064	-0.0102379	0.0983123	0.0138555	0.110072	0.0192569	0.0740394	-0.0066947	0.0657145	0.0259905	0.0742554	0.0274585	0.0363485	-0.00303134	0.0293752	0.0306617	0.0376989	0.0344056	-0.00113396	0.000487007	-0.010215	0.0369634	-0.00304975	0.0216806	-0.0247667	0.0519672	-0.0192981	0.110471	-0.216176	0.0226626	-0.241966	-0.00773388	-0.0886333
MZUSP 2573	D. aurita	Male	-23.5924	-46.6077	Sympatric	13.0469	2.56855	-0.0790798	0.323543	-0.0340105	0.277141	-0.00395623	0.227131	-0.0315168	0.226605	-0.0187559	0.200307	-0.00470552	0.105519	0.0138576	0.11074	0.0131757	0.0803223	-0.0030384	0.0718356	0.0167257	0.0816622	0.0196611	0.0485054	0.000113173	0.0404626	0.027551	0.0494166	0.0297114	0.0167501	0.000468605	-0.00447111	0.0273579	0.00676563	0.0193603	-0.0166351	0.0461348	-0.0143169	0.11564	-0.220317	0.0218542	-0.254251	-0.0086937	-0.0868617
MZUSP 24821	D. aurita	Male	-23.5271	-47.1343	Sympatric	10.4687	2.34839	-0.0885227	0.339383	-0.0403138	0.300328	-0.0119313	0.242044	-0.0372187	0.242381	-0.0223742	0.219395	-0.0157964	0.0997618	0.0115385	0.112011	0.0197035	0.0730171	-0.0107655	0.0644072	0.0244698	0.0726889	0.0298235	0.0353437	-0.00511755	0.0258214	0.0361613	0.0330708	0.0393386	-0.00635494	-0.00153705	-0.0178437	0.0391886	-0.0091132	0.0263094	-0.0336043	0.0548674	-0.0205612	0.118326	-0.225474	0.0360488	-0.247718	-0.0127689	-0.094828
MZUSP 24824	D. aurita	Male	-23.5271	-47.1343	Sympatric	10.5072	2.35206	-0.0863059	0.34184	-0.0378407	0.299002	-0.00717983	0.238899	-0.0333655	0.237177	-0.0180493	0.218513	-0.00972486	0.101582	0.0180896	0.114409	0.0164416	0.0725157	-0.00904741	0.0628224	0.0204059	0.0732388	0.0302431	0.0362437	-0.00989454	0.0244758	0.0319096	0.0333342	0.0361076	-0.00572984	-0.00719035	-0.0191774	0.0330757	-0.00965465	0.0192709	-0.0357128	0.0555671	-0.0224098	0.117442	-0.205922	0.0348826	-0.237844	-0.0164083	-0.086784
MZUSP 24825	D. aurita	Male	-23.5271	-47.1343	Sympatric	10.7303	2.37307	-0.0887574	0.335961	-0.0442495	0.293301	-0.0109881	0.23795	-0.0382998	0.23556	-0.0214174	0.211823	-0.00893917	0.102992	0.0153985	0.114028	0.0219411	0.0788768	-0.00723644	0.0668124	0.023437	0.0784772	0.0278041	0.0387816	-0.00457911	0.0270129	0.0336363	0.0396248	0.0403637	-0.00262402	-0.000345493	-0.0185741	0.0388028	-0.00517031	0.0261822	-0.0355981	0.0571951	-0.021462	0.116051	-0.215981	0.0263978	-0.245438	-0.0131061	-0.09118
MZUSP 24826	D. aurita	Male	-23.5271	-47.1343	Sympatric	10.714	2.37155	-0.0882095	0.338411	-0.0399846	0.299989	-0.0114552	0.24263	-0.0372445	0.241799	-0.0216341	0.219035	-0.0100476	0.0967938	0.0142729	0.107146	0.0196942	0.0735637	-0.00764561	0.0590906	0.0205037	0.0733318	0.0273775	0.0368826	-0.00385281	0.0262362	0.0318502	0.038137	0.0394699	-0.00333793	0.00196347	-0.0166472	0.0403689	-0.00569599	0.0296518	-0.035437	0.056562	-0.0233778	0.115444	-0.212301	0.0222129	-0.242354	-0.0121236	-0.0923261
MZUSP 13749	D. aurita	Male	-23.0143	-48.0063	Sympatric	9.48612	2.24983	-0.0878821	0.341313	-0.0400152	0.295094	-0.0170735	0.242929	-0.0353404	0.241606	-0.0250257	0.232898	-0.0130515	0.10137	0.0138779	0.113767	0.0196518	0.0756007	-0.00711558	0.0652452	0.0252153	0.0763572	0.0328337	0.0367455	-0.00576402	0.023573	0.0346813	0.0353013	0.0419955	-0.00890255	-0.00367135	-0.0290037	0.0388667	-0.0128586	0.0252647	-0.0445082	0.056567	-0.0331882	0.106909	-0.226124	0.032521	-0.241408	-0.01386	-0.0915598
MZUSP 13774	D. aurita	Male	-23.0143	-48.0063	Sympatric	12.2498	2.50551	-0.0809145	0.320131	-0.0375025	0.280803	-0.00590901	0.239693	-0.0323865	0.238542	-0.0144113	0.202718	-0.0069802	0.101681	0.0122675	0.106825	0.0164918	0.0794477	-0.000144538	0.0721476	0.0216208	0.0776525	0.0242584	0.0461663	-0.00486387	0.0358003	0.0255482	0.0457156	0.0296729	0.00899553	-0.00447159	0.00370218	0.0295003	0.00721696	0.0175444	-0.0142878	0.0486486	-0.0207338	0.109877	-0.23206	0.0322913	-0.260692	-0.010698	-0.0915428
MN 3854	D. aurita	Male	-22.9631	-44.0414	Allopatric	11.7212	2.4614	-0.0812115	0.329492	-0.0384535	0.295624	0.00168952	0.215478	-0.0329157	0.221039	-0.0173939	0.193543	-0.0101667	0.104571	0.0134142	0.110348	0.0162947	0.0794349	-0.00471869	0.0755838	0.0241344	0.077776	0.0231253	0.0472391	-0.00506571	0.0382348	0.0288424	0.0463552	0.0304469	0.0114914	-0.00455262	0.00151549	0.0323277	0.00979865	0.0172368	-0.0146179	0.0352367	-0.0100413	0.125432	-0.232553	0.0529987	-0.267799	-0.0152954	-0.0865173
MN 3860	D. aurita	Male	-22.9631	-44.0414	Allopatric	12.5072	2.52631	-0.0874849	0.333207	-0.0427601	0.296057	0.0027435	0.229672	-0.0315175	0.236412	-0.0189273	0.204583	-0.0069586	0.100355	0.0195663	0.110112	0.020304	0.0766933	-0.00626981	0.06797	0.0247724	0.0753407	0.0255217	0.0416605	-0.00387807	0.0322909	0.031812	0.0401305	0.0341816	0.00496786	-0.00180387	-0.00780973	0.030341	0.00401398	0.019934	-0.0182426	0.0365671	-0.0187757	0.104766	-0.214309	0.0277198	-0.247858	-0.0136695	-0.0951987
MN 73770	D. aurita	Male	-22.9631	-44.0414	Allopatric	12.3343	2.51238	-0.0878758	0.34967	-0.0409411	0.30366	-0.0105039	0.246563	-0.0348876	0.244626	-0.0211664	0.214144	-0.0126938	0.100231	0.0132835	0.111738	0.0175908	0.0727784	-0.00903754	0.062969	0.0227239	0.0738677	0.0271071	0.0331837	-0.00499276	0.0234209	0.0331275	0.0337363	0.038047	-0.00606129	0.00180162	-0.0197485	0.0353903	-0.0110714	0.0230251	-0.0375247	0.0539744	-0.0278131	0.106353	-0.223561	0.0303495	-0.243031	-0.0122686	-0.0989568
MN 5688	D. aurita	Male	-22.9171	-43.1974	Allopatric	11.8691	2.47394	-0.0856361	0.343632	-0.0381436	0.297449	-0.00523135	0.240989	-0.0336517	0.24077	-0.0195166	0.223537	-0.0135805	0.100685	0.0122391	0.111108	0.0199737	0.0745573	-0.00986199	0.0630338	0.0197137	0.0732973	0.0266143	0.0342129	-0.0062523	0.0203796	0.029848	0.0315331	0.036074	-0.00632984	-0.00390233	-0.0220146	0.0327459	-0.00896471	0.0235175	-0.0355838	0.0558932	-0.0173984	0.107407	-0.216189	0.0252796	-0.24015	-0.010959	-0.0866648
MN 10483	D. aurita	Male	-22.9171	-43.1974	Allopatric	10.3352	2.33555	-0.0801852	0.337406	-0.0363496	0.294836	-0.00663251	0.234301	-0.0328399	0.235615	-0.0197574	0.214456	-0.0096601	0.0995491	0.0141212	0.108274	0.0186398	0.0749377	-0.00860144	0.0658211	0.0205395	0.0746641	0.0250997	0.0394354	-0.00621309	0.0289679	0.0267057	0.0382091	0.0322454	0.00142494	-0.0021312	-0.0132091	0.0313494	-0.00080309	0.0193133	-0.0272479	0.0468871	-0.0045705	0.112873	-0.222949	0.0250649	-0.245699	-0.00474765	-0.0952726
MN 10485	D. aurita	Male	-22.9171	-43.1974	Allopatric	10.4819	2.34965	-0.0827217	0.362664	-0.034457	0.30689	-0.0110451	0.250769	-0.0362569	0.250426	-0.0224227	0.222731	-0.0168017	0.0973863	0.00912889	0.111218	0.0179794	0.0700271	-0.0125644	0.0551343	0.020821	0.0689613	0.0300277	0.030604	-0.00690709	0.0150043	0.0328683	0.0256365	0.0378186	-0.0130753	-0.003379	-0.0297398	0.0342719	-0.0173326	0.0232446	-0.0453793	0.0644332	-0.0202099	0.101289	-0.202773	0.0203149	-0.236096	-0.0066236	-0.0993519
MZUSP 10000	D. aurita	Male	-22.9071	-47.0632	Sympatric	12.775	2.54749	-0.0768292	0.326131	-0.0364201	0.290133	0.00357946	0.223515	-0.0273459	0.223042	-0.00912231	0.204196	-0.00826234	0.0998936	0.0136477	0.108211	0.0185055	0.0800568	-0.00888163	0.0765259	0.0177405	0.0797601	0.0173975	0.0498018	-0.00820391	0.040804	0.022041	0.0462955	0.0242639	0.0180188	-0.00532062	0.00278503	0.0222806	0.0150262	0.0113087	-0.0082012	0.0482725	-0.0066558	0.100098	-0.244451	0.0314801	-0.262894	-0.00385896	-0.098709
MZUSP 6546	D. aurita	Male	-22.9	-45.9667	Allopatric	10.559	2.35698	-0.0860619	0.34349	-0.0366365	0.300478	-0.00944081	0.24213	-0.0345417	0.24072	-0.018808	0.214799	-0.0116674	0.101739	0.0120244	0.113159	0.0188929	0.0758068	-0.00987766	0.0657968	0.0232068	0.0735758	0.0287535	0.0361765	-0.00635352	0.0256796	0.0325297	0.0341912	0.0366292	-0.0072293	-0.00364569	-0.0213486	0.0338235	-0.0102398	0.0218028	-0.0374001	0.0611246	-0.0188156	0.107545	-0.210186	0.0251501	-0.246164	-0.0142808	-0.0955855
MN 3856	D. aurita	Male	-22.8426	-44.0535	Allopatric	13.7129	2.61834	-0.0685876	0.321368	-0.0309494	0.282362	-0.00481949	0.222131	-0.0285952	0.222489	-0.0166034	0.200827	-0.00821752	0.100568	0.017689	0.112275	0.0209947	0.0820062	-0.00695522	0.077729	0.0233078	0.0797639	0.0178327	0.0519707	-0.00688193	0.0461088	0.0230504	0.0510567	0.0247331	0.0207504	-0.00191337	0.011938	0.0244851	0.0149006	0.0165523	-0.00444205	0.0336721	-0.0155338	0.101403	-0.236647	0.0249298	-0.266199	-0.00965989	-0.102275
MN 46503	D. aurita	Male	-22.6615	-43.0312	Allopatric	10.0289	2.30547	-0.0888331	0.350964	-0.0397875	0.309424	-0.0133989	0.256178	-0.0375125	0.254712	-0.0185741	0.22918	-0.0154721	0.0961858	0.0114607	0.112933	0.018422	0.0681352	-0.0110367	0.0570635	0.0219154	0.0692661	0.0287851	0.0263923	-0.00542388	0.0134845	0.0307348	0.026161	0.0398826	-0.0172509	-0.00207372	-0.0298858	0.0394097	-0.0208191	0.0256486	-0.0501661	0.0624523	-0.0242603	0.0969531	-0.213837	0.0315529	-0.228885	-0.00994728	-0.09509
MN 50370	D. aurita	Male	-22.6615	-43.0312	Allopatric	10.1911	2.32152	-0.0899199	0.356256	-0.0435177	0.30448	-0.0220199	0.252316	-0.0393209	0.252875	-0.0291632	0.234757	-0.0132495	0.0969196	0.0149558	0.112127	0.0216818	0.069161	-0.00889195	0.0581268	0.0265349	0.070136	0.0298082	0.0272087	-0.00458996	0.0148394	0.0339593	0.0271554	0.0431486	-0.0120497	0.00383924	-0.029887	0.0448167	-0.0169098	0.0309661	-0.0457915	0.0587702	-0.0354153	0.0904676	-0.215021	0.0327668	-0.235063	-0.00363959	-0.102101
MZUSP 12862	D. aurita	Male	-22.6449	-47.4257	Sympatric	11.1699	2.41322	-0.0816249	0.338691	-0.0343192	0.286608	-0.0174668	0.244202	-0.0343881	0.242992	-0.0214886	0.216602	-0.00573134	0.10367	0.0132596	0.113109	0.0213499	0.0775693	-0.00456009	0.0695121	0.0243541	0.0782453	0.0267793	0.0398505	-0.00544719	0.031436	0.029479	0.0369623	0.0317468	0.00134402	-0.00500985	-0.0121409	0.0334767	-0.00236	0.0192668	-0.0290202	0.0498936	-0.023737	0.0985602	-0.23442	0.0306861	-0.244602	-0.00607938	-0.105477
MN 51927	D. aurita	Male	-22.6263	-43.9057	Allopatric	11.1986	2.41579	-0.0762494	0.334126	-0.033632	0.301175	-0.0047329	0.248164	-0.0284678	0.247303	-0.0137096	0.21457	-0.014154	0.0972274	0.01213	0.109789	0.0186467	0.0728818	-0.0119083	0.0644855	0.0184309	0.0709953	0.0225645	0.0380318	-0.00757915	0.0212161	0.024455	0.0378116	0.031922	0.000635712	-0.00542855	-0.0159132	0.031392	-0.00126854	0.0208723	-0.0290064	0.0365882	-0.0175942	0.100354	-0.212789	0.0358949	-0.25069	-0.00796242	-0.0976897
MN 75967	D. aurita	Male	-22.6263	-43.9057	Allopatric	10.3799	2.33987	-0.0890831	0.35649	-0.0402716	0.302596	-0.016942	0.244751	-0.0388683	0.24283	-0.0261023	0.224062	-0.0122195	0.103295	0.0128306	0.115299	0.0184849	0.0719218	-0.00930544	0.0630715	0.0259022	0.0704891	0.0292431	0.0291856	-0.00501647	0.0177835	0.0355044	0.0287901	0.0418501	-0.0138191	-0.00193232	-0.0323417	0.0401809	-0.0168466	0.027737	-0.0446884	0.0651744	-0.0243117	0.105575	-0.214141	0.0255123	-0.233902	-0.00983228	-0.0966636
MZUSP 2808	D. aurita	Male	-22.3174	-42.3337	Allopatric	11.632	2.45376	-0.0814646	0.330814	-0.0372481	0.288962	-0.00688566	0.228236	-0.0315744	0.227383	-0.0165737	0.209117	-0.00333702	0.100617	0.0147228	0.109509	0.0263533	0.0789968	-0.0065833	0.0661257	0.0239228	0.0777637	0.0262969	0.0428083	-0.00570361	0.0367771	0.0297213	0.0428235	0.0294208	0.00541144	-0.0110867	-0.00994209	0.02821	0.00369264	0.0178067	-0.0198339	0.0478227	-0.00868759	0.117025	-0.216881	0.0284367	-0.246154	-0.015841	-0.0899107
MZUSP 9706	D. aurita	Male	-22.1931	-48.7812	Sympatric	11.2607	2.42132	-0.0898559	0.335429	-0.0380587	0.293115	-0.0146462	0.238311	-0.0386027	0.237566	-0.026447	0.211947	-0.0106669	0.102129	0.0114094	0.114678	0.0206377	0.0776079	-0.00726861	0.0658868	0.0246645	0.0779853	0.0311668	0.0393153	-0.00127885	0.0274528	0.0344847	0.0381564	0.0415302	-0.00175887	0.000480587	-0.0128802	0.0424279	-0.00627385	0.0228271	-0.033387	0.0605883	-0.0221169	0.104097	-0.227994	0.0295293	-0.248992	-0.0157954	-0.0901212
MZUSP 12856	D. aurita	Male	-22.1931	-48.7812	Sympatric	11.8589	2.47308	-0.0875435	0.335914	-0.0411972	0.295145	-0.00857009	0.233171	-0.0346283	0.23284	-0.0223601	0.203959	-0.0102596	0.102537	0.0145526	0.112391	0.0185067	0.0745422	-0.00383948	0.0696456	0.026671	0.0785957	0.0280879	0.038883	-0.00348393	0.0311979	0.0325141	0.0371769	0.0374174	0.00295879	1.22859e-05	-0.00924438	0.0366972	0.000619413	0.0225309	-0.0234469	0.0532204	-0.0224891	0.11102	-0.216037	0.0246671	-0.25463	-0.0124296	-0.0866942
MZUSP 12858	D. aurita	Male	-22.1931	-48.7812	Sympatric	12.0132	2.48601	-0.0912051	0.342218	-0.040505	0.289958	-0.0162999	0.237812	-0.040736	0.23696	-0.026638	0.212595	-0.013417	0.0990397	0.0186784	0.109506	0.0252747	0.0793477	-0.00805052	0.067069	0.0268657	0.0768401	0.0275973	0.0366067	-0.00580536	0.0273813	0.0375304	0.0365945	0.0427925	-0.00149187	-0.00179026	-0.0221955	0.0421168	-0.00507466	0.0349928	-0.0368367	0.0616887	-0.0137717	0.110558	-0.220199	0.027078	-0.24415	-0.013423	-0.0882143
MZUSP 12859	D. aurita	Male	-22.1931	-48.7812	Sympatric	10.9188	2.39049	-0.0871987	0.354246	-0.0429714	0.302843	-0.0157215	0.251777	-0.0421543	0.250963	-0.0244477	0.213408	-0.0146522	0.0984243	0.0134902	0.107788	0.0208225	0.0726228	-0.00830541	0.062192	0.0247536	0.0707276	0.0301391	0.0329137	-0.00368	0.0240896	0.03608	0.0321263	0.0410872	-0.00904192	-0.00063028	-0.0194714	0.0380954	-0.0112195	0.0320376	-0.0394731	0.0542558	-0.0295798	0.103018	-0.224699	0.026474	-0.244505	-0.00721176	-0.104531
MZUSP 12878	D. aurita	Male	-22.1931	-48.7812	Sympatric	12.0702	2.49074	-0.083995	0.328433	-0.0378211	0.283987	-0.00736604	0.227504	-0.0370545	0.229051	-0.0211431	0.19959	-0.00788388	0.10588	0.0172443	0.110735	0.0240546	0.0808663	-0.00573597	0.0725312	0.0245976	0.0801295	0.0280423	0.0460716	-0.00283048	0.0392075	0.0339918	0.0430301	0.0342174	0.00731869	-0.00264759	0.00449973	0.0333043	0.0050002	0.0175872	-0.0189608	0.0403534	-0.0179987	0.111642	-0.222704	0.0252835	-0.258945	-0.008177	-0.0881506
MN 3850	D. aurita	Male	-21.8874	-42.7046	Allopatric	12.7085	2.54227	-0.0785305	0.337359	-0.0343224	0.291798	-0.00587428	0.228627	-0.0308371	0.228408	-0.0185466	0.207342	-0.0103925	0.102402	0.011795	0.111605	0.0159172	0.0770925	-0.00794714	0.070414	0.019558	0.0748425	0.0231272	0.0431278	-0.00466902	0.0353378	0.0262134	0.0425584	0.0322979	0.00915481	-0.000838908	-0.0033862	0.0294936	0.00691711	0.0224077	-0.0183119	0.0395293	-0.0205798	0.106271	-0.240328	0.0296465	-0.262577	-0.00976447	-0.0936615
MN 3852	D. aurita	Male	-21.8874	-42.7046	Allopatric	12.3582	2.51432	-0.0750561	0.334034	-0.0279176	0.292712	-0.000201309	0.235561	-0.0315796	0.234516	-0.0147172	0.211668	-0.0139991	0.100481	0.011212	0.110493	0.0157922	0.0757312	-0.0119662	0.0672283	0.019224	0.0767518	0.0223168	0.0385013	-0.00827755	0.0302452	0.0273613	0.0376763	0.0298043	0.000349948	-0.00732968	-0.0102573	0.0264151	-0.00224235	0.0150456	-0.0266975	0.0527873	-0.0157673	0.105291	-0.206472	0.024712	-0.252926	-0.0115549	-0.0854328
MN 3853	D. aurita	Male	-21.8874	-42.7046	Allopatric	12.4433	2.52118	-0.0748821	0.328799	-0.0297258	0.292011	-0.00461327	0.224835	-0.0278699	0.224306	-0.0148781	0.204958	-0.0091987	0.105253	0.0151745	0.110457	0.0152302	0.0775962	-0.0105827	0.070927	0.0190154	0.0770539	0.019074	0.0438976	-0.00904742	0.0348821	0.0237342	0.0430726	0.0278678	0.00850396	-0.00629994	-0.00609043	0.0258692	0.00557627	0.0130315	-0.0186931	0.0489696	-0.00902138	0.115134	-0.227227	0.0372504	-0.258534	-0.0113347	-0.0837723
MN 23478	D. aurita	Male	-21.7881	-46.5633	Sympatric	11.4631	2.43913	-0.0820701	0.337975	-0.0365925	0.295911	-0.00744697	0.238442	-0.0312513	0.239133	-0.0220366	0.216116	-0.0116745	0.101895	0.0156767	0.10819	0.0187371	0.0751787	-0.00860626	0.0682232	0.0213602	0.0768636	0.0261431	0.0382563	-0.00482321	0.0302637	0.0304264	0.0393011	0.0352091	0.000693374	-0.000647182	-0.0126477	0.0335952	-0.00230134	0.0220193	-0.0278955	0.0471296	-0.0272459	0.104065	-0.218215	0.0233759	-0.240383	-0.00749672	-0.0986595
MN 3851	D. aurita	Male	-21.7685	-42.5378	Allopatric	12.0192	2.48651	-0.080057	0.342601	-0.0356829	0.30238	-0.00207641	0.223733	-0.0303753	0.222339	-0.0125962	0.201339	-0.00976067	0.102318	0.0148165	0.110028	0.0178466	0.0763311	-0.0078555	0.0706138	0.021581	0.0768557	0.0223447	0.0406541	-0.007027	0.0330484	0.0296366	0.0382806	0.0303492	0.00309838	-0.00575637	-0.00654861	0.0280844	0.00059325	0.0131837	-0.0230494	0.0527918	-0.00162851	0.103176	-0.212435	0.0268156	-0.251385	-0.0104493	-0.0918888
MN 20938	D. aurita	Male	-21.7629	-43.3417	Allopatric	9.62037	2.26388	-0.105657	0.368068	-0.0518185	0.313697	-0.0257846	0.254571	-0.047792	0.252201	-0.0335174	0.237138	-0.0148074	0.100113	0.0143924	0.116331	0.022339	0.0710004	-0.00920095	0.0562654	0.0270303	0.0719372	0.0350232	0.0261636	-0.000650071	0.00924541	0.0436126	0.0231805	0.0489836	-0.0224519	0.00556463	-0.0402183	0.0498365	-0.0262803	0.0350889	-0.0592543	0.0701309	-0.0367747	0.107934	-0.212124	0.0407684	-0.232925	0.0024311	-0.112575
MN 20941	D. aurita	Male	-21.7629	-43.3417	Allopatric	10.9457	2.39295	-0.0866685	0.356669	-0.0380536	0.307575	-0.0110057	0.255074	-0.0371638	0.255654	-0.022656	0.219651	-0.0120273	0.0961486	0.0121142	0.105483	0.0166992	0.0677858	-0.00777738	0.0580979	0.0224661	0.0703655	0.0267703	0.0305956	-0.00449442	0.0179522	0.0312485	0.0303867	0.0356355	-0.0121311	-0.00186596	-0.0232485	0.0384663	-0.0147971	0.0245757	-0.0444544	0.0505511	-0.0388451	0.100707	-0.206592	0.0339351	-0.239566	-0.00436094	-0.100033
MN 50679	D. aurita	Male	-21.7629	-43.3417	Allopatric	10.4793	2.3494	-0.0809776	0.352363	-0.03655	0.30454	-0.00972928	0.249104	-0.0341085	0.248267	-0.0197112	0.223587	-0.013723	0.102036	0.0131666	0.111965	0.0149328	0.0728494	-0.00986595	0.063568	0.0224297	0.0742177	0.0243017	0.0302871	-0.00834905	0.0220364	0.0333694	0.0286798	0.0340311	-0.0149777	-0.00423342	-0.0281688	0.0349873	-0.0173667	0.0207783	-0.0423797	0.0583999	-0.0277012	0.102091	-0.206273	0.0312855	-0.232827	-0.00919475	-0.104184
MN 23758	D. aurita	Male	-20.3614	-40.6596	Allopatric	11.0161	2.39936	-0.0889333	0.355755	-0.037956	0.305503	-0.0106822	0.250853	-0.0368125	0.251477	-0.0225988	0.225798	-0.0156414	0.0964406	0.0109573	0.108288	0.0169915	0.0694604	-0.0113794	0.056705	0.0226388	0.0686276	0.0304522	0.0298153	-0.00475387	0.0178795	0.033737	0.0280681	0.0391834	-0.0113629	-0.00160496	-0.0289927	0.0395173	-0.0149214	0.0302997	-0.0432178	0.0549651	-0.0159686	0.0973394	-0.211777	0.02727	-0.240984	-0.00977842	-0.101521
MN 20946	D. aurita	Male	-20.3519	-40.2997	Allopatric	12.6304	2.53611	-0.0792266	0.342622	-0.0298063	0.290842	-0.00328572	0.235029	-0.0299757	0.234586	-0.0162909	0.21195	-0.0113883	0.0947542	0.0149172	0.109387	0.0198198	0.0754274	-0.0102515	0.0635296	0.0198316	0.0751435	0.0241824	0.0405984	-0.00935171	0.0305921	0.0242414	0.0386123	0.0265448	0.00628011	-0.0108488	-0.00809042	0.0237644	0.00421483	0.0169096	-0.015582	0.0541659	-0.0173951	0.102397	-0.223456	0.0358284	-0.251684	-0.0104978	-0.0944356
MN 20948	D. aurita	Male	-20.3519	-40.2997	Allopatric	12.4342	2.52045	-0.0765001	0.336763	-0.0347773	0.29375	-0.00221967	0.223867	-0.0319844	0.224237	-0.0183934	0.199885	-0.00874651	0.100516	0.0153694	0.11294	0.0174879	0.0783402	-0.008165	0.0684571	0.020139	0.0769928	0.0227713	0.0441376	-0.00634785	0.0341286	0.0266176	0.0416782	0.0335489	0.00955206	-0.0048462	-0.00742864	0.0262485	0.00409235	0.0164168	-0.0199605	0.0495577	-0.0017337	0.109667	-0.22691	0.0275706	-0.257593	-0.0149961	-0.0866736
MZUSP 2989	D. aurita	Male	-20.3353	-47.7966	Sympatric	11.2767	2.42274	-0.0809712	0.337896	-0.0351851	0.297558	-0.00810689	0.231361	-0.036257	0.230897	-0.0188034	0.206951	-0.012642	0.102991	0.0122597	0.112677	0.015371	0.0793087	-0.00919148	0.0661134	0.0168867	0.0790956	0.0268235	0.0441401	-0.00306108	0.0325684	0.033703	0.0405444	0.0383336	0.00670969	-0.00206405	-0.00663799	0.038449	0.0021873	0.0230745	-0.0261151	0.0495522	-0.0289555	0.105527	-0.223177	0.0207021	-0.249469	-0.00803894	-0.0983151
MZUSP 2990	D. aurita	Male	-20.3353	-47.7966	Sympatric	10.7901	2.37863	-0.0938083	0.34859	-0.042334	0.302455	-0.0135208	0.239664	-0.0416446	0.239933	-0.0272746	0.214582	-0.0104747	0.101786	0.0155354	0.111445	0.0179091	0.0734076	-0.00600229	0.0638069	0.0223508	0.074319	0.0284061	0.0361202	-0.00123812	0.0247837	0.0350063	0.03499	0.0431755	-0.00367602	0.00467112	-0.017624	0.0450863	-0.00625084	0.0368137	-0.0395892	0.0539746	-0.0328034	0.0995887	-0.217593	0.0255916	-0.240412	-0.00655085	-0.0959842
MN 11671	D. aurita	Male	-20.1243	-40.3062	Allopatric	10.7208	2.37219	-0.0902752	0.348333	-0.0407318	0.304011	-0.0113647	0.242275	-0.0362745	0.242346	-0.0220412	0.216451	-0.00800562	0.10121	0.0136817	0.111026	0.0178633	0.0749254	-0.00873044	0.0620045	0.0221781	0.075028	0.0291325	0.0340129	-0.00446261	0.0222528	0.0338268	0.0321324	0.0378344	-0.0106134	-0.000431426	-0.0214897	0.039565	-0.0135611	0.0219751	-0.0418771	0.0529769	-0.0188925	0.114856	-0.218675	0.031871	-0.248215	-0.0126559	-0.0938516
MN 5720	D. aurita	Male	-19.9433	-40.5965	Allopatric	10.9116	2.38983	-0.0880332	0.357863	-0.0413018	0.309032	-0.0166073	0.239524	-0.041903	0.238623	-0.0284163	0.217353	-0.0137619	0.100717	0.0157944	0.110221	0.0191307	0.0740343	-0.00932523	0.0610187	0.022662	0.0748389	0.0328127	0.0342853	-0.002163	0.0205853	0.0382494	0.0331161	0.0444004	-0.0103575	0.00325686	-0.0306821	0.039773	-0.0127196	0.0279829	-0.0453242	0.0598271	-0.0291288	0.100534	-0.217892	0.0218029	-0.232997	-0.0115426	-0.0930067
MN 20947	D. aurita	Male	-19.9433	-40.5965	Allopatric	12.8443	2.5529	-0.0854982	0.326744	-0.0391168	0.290517	0.00441219	0.224106	-0.0226951	0.225144	-0.0108694	0.205341	-0.0097617	0.101828	0.0165636	0.110412	0.0185598	0.078204	-0.00941799	0.0695317	0.0213154	0.0783494	0.0247872	0.0442858	-0.00860912	0.0336713	0.0237724	0.0428516	0.0293526	0.0105494	-0.00789803	-0.00550848	0.0255976	0.00869016	0.0167754	-0.0177343	0.0466335	-0.00813814	0.119236	-0.226758	0.0191627	-0.254438	-0.0123198	-0.083605
UFSC 2407	D. aurita	Male	-19.7963	-42.6336	Allopatric	8.98175	2.1952	-0.0903667	0.361711	-0.0407645	0.310797	-0.0142477	0.250809	-0.0417637	0.250483	-0.0268649	0.221313	-0.0151906	0.102701	0.0164183	0.112489	0.0228045	0.0725587	-0.0130561	0.0574058	0.0236543	0.0699912	0.0323229	0.0286591	-0.00795469	0.0122193	0.0353848	0.0265475	0.0449091	-0.0177253	-0.000270732	-0.0325027	0.044015	-0.0233361	0.0287673	-0.0522043	0.0667388	-0.0340006	0.0962877	-0.209264	0.0288753	-0.227149	-0.0160425	-0.0956568
[truncated: 8 more columns]
